# Supplementary material for: Astrocytes regulate brain extracellular pH via a neuronal activity-dependent bicarbonate shuttle
Source: Nat Commun. 2020 Oct 8;11:5073. doi: 10.1038/s41467-020-18756-3 (PMC7545092; doi:10.1038/s41467-020-18756-3)
Supplement: Supplementary file 4 — Source Data [file 41467_2020_18756_MOESM4_ESM.xlsx]

## Sheet: Fig 1a
	ATZ										Control
Time (s)	1	2	3	4	5	6	7	8	9	10	1	2	3	4	5	6	7	8				Grouped data
0	-0.046351	-0.348492	-0.072416	-0.53309	-0.003456	0.000492	0.305743	1.07468	-0.067979	0.036476	-0.075995	0.019061	-0.069769	-0.072412	0.116356	-0.024752	0.06228	-0.103242			No.Animals	Control	ATZ
1	-0.105359	-0.386385	-0.146565	-0.488645	0.012727	-0.013832	0.3197	1.06899	-0.054299	0.043764	-0.068804	0.005115	-0.151718	-0.074031	0.113704	0.001407	0.069084	-0.10162			1	-0.094917	-0.644768
2	-0.115469	-0.388247	-0.127008	-0.370003	0.007837	-0.014366	0.303932	0.857917	-0.055519	0.045939	-0.10633	0.006608	-0.17252	-0.051615	0.069053	-0.020063	0.069386	-0.095218			2	-0.047667	-2.37687
3	-0.10633	-0.34845	-0.114344	-0.265004	-0.015373	-0.009374	0.276066	0.339116	-0.070097	0.021141	-0.128606	0.029234	-0.147106	-0.046248	0.03172	-0.038312	0.071163	-0.08217			3	0.066221	-0.811123
4	-0.083099	-0.327386	-0.136115	-0.213966	-0.035788	-0.014529	0.275282	0.058073	-0.05236	-0.004125	-0.116936	0.015971	-0.112776	-0.086635	0.025612	-0.030174	0.045027	-0.049107			4	0.090779	-1.52353
5	-0.035253	-0.332558	-0.084495	-0.154577	-0.060279	-0.008554	0.273545	0.025818	-0.041851	-0.006905	-0.128356	0.022742	-0.120585	-0.093258	0.042482	-0.015702	0.018089	-0.040049			5	0.074468	-0.411586
6	0.000169	-0.349567	-0.038379	-0.081172	-0.062831	0.003695	0.279335	-0.018265	-0.087436	0.009195	-0.162152	0.058105	-0.101467	-0.041296	0.02036	0.00497	0.042367	-0.05726			6	0.060275	-0.448017
7	-0.008905	-0.3754	-0.086648	-0.074257	-0.052787	0.018096	0.312073	-0.008815	-0.064013	0.007186	-0.149087	0.062725	-0.041652	-0.033955	0.066674	0.013196	0.047962	-0.076699			7	0.043254	-0.438461
8	-0.062634	-0.363485	-0.06998	-0.12157	-0.019443	0.019384	0.270451	-0.086165	-0.019546	0.007562	-0.138006	0.077746	-0.040019	-0.090322	0.184693	0.011153	0.054736	-0.089207			8	0.014318	-0.137682
9	-0.097172	-0.350595	-0.014075	-0.10968	0.003894	0.003923	0.096861	-0.086165	-0.034648	0.005836	-0.142396	0.050392	-0.022749	-0.097275	0.227611	0.013807	0.053368	-0.085145			9		-0.182131
10	-0.073384	-0.307238	-0.028882	-0.0544	-0.034397	-0.005091	-0.022948	-0.086165	-0.039887	0.021863	-0.108133	0.022245	-0.018337	-0.109653	0.208612	0.02743	0.044017	-0.072565			10		0.036677
11	-0.040061	-0.255734	-0.039568	-0.028823	-0.05568	-0.01925	-0.029186	-0.086165	-0.048932	0.035422	-0.08766	-0.004834	-0.051068	-0.061004	0.193327	0.02591	0.054396	-0.061602
12	-0.019741	-0.283233	0	-0.060841	-0.041377	-0.030829	-0.015928	-0.481372	-0.048646	0.020936	-0.097945	-0.007947	-0.070961	0.029587	0.177581	0.023874	0.067372	-0.052946
13	-0.022385	-0.287915	-0.03643	-0.110951	-0.044177	-0.041814	-0.021215	0.015961	-0.030706	0.020689	-0.10432	0.004842	-0.05314	0.014494	0.19269	0.013242	0.0644	-0.047594
14	-0.051839	-0.302033	-0.03643	-0.063895	-0.051096	-0.041203	-0.046021	0.028449	-0.02626	0.008892	-0.113668	0.014737	-0.002745	-0.04886	0.20332	-0.022765	0.053133	-0.052633
15	-0.013492	-0.297434	-0.086648	-0.003557	-0.016101	-0.011829	-0.050478	0.041282	-0.030803	-0.02579	-0.113392	0.016122	-0.028965	-0.013628	0.17413	-0.012494	0.062303	-0.064107
16	-0.022564	-0.07832	-0.06998	0.003923	-0.011056	0.009429	-0.018782	0.028754	0.002197	-0.022059	-0.048201	-0.019718	-0.020132	0.014992	0.160767	0.035922	0.044038	-0.06694
17	-0.039724	-0.565784	-0.014075	-0.019535	-0.009118	0.0054	0.00149	0.004464	-0.007202	-0.000319	-0.029214	-0.026859	0.026392	0.023352	0.0957	0.057901	0.025916	-0.051917
18	0.041042	-0.106559	-0.028882	-0.148695	0.002289	-0.000877	0.002157	-0.031568	-0.053396	-0.001935	-0.055875	-0.01401	0.026819	0.055708	-0.007936	0.042339	0.031364	-0.025922
19	0.042557	0.025934	-0.039568	-0.152834	-0.034276	0.008785	0.009038	-0.033395	-0.042433	-0.002106	-0.017784	-0.008439	0.041173	0.016278	-0.021401	0.019817	0.009842	-0.016628
20	0	0	0	0	0	0	0	0	0	0	0	0	0	0	0	0	0	0
21	-0.022748	-0.002831	-0.168245	0.081492	0.005195	-0.00934	-0.000972	0.005831	0.007266	0.024538	0.0047	-0.037335	-0.03366	-0.018788	-0.010188	0.00543	0.030784	0.016661
22	-0.010354	0.054321	-0.196861	0.055636	-0.04177	0.007441	0.00371	0.016856	-0.004141	0.041145	0.007764	-0.05432	-0.024527	-0.007027	0.008888	0.023978	0.058795	-0.006334
23	0.017847	0.066993	-0.172279	-0.009156	-0.023573	0.014024	-0.019753	0.0415	-0.0349	0.048097	-0.00943	-0.028996	-0.037852	0.033191	0.033722	0.028803	0.049455	-0.025886
24	0.059614	0.040234	-0.184971	-0.069809	-0.005863	0.013908	-0.025814	0.057348	-0.053574	0.054621	0.015968	-0.016498	-0.023878	0.013312	0.079311	0.01462	0.054932	-0.024348
25	0.130208	-0.010783	-0.235623	-0.078542	-0.033983	0.021526	-0.007705	0.054761	-0.021661	0.047918	0.022735	-0.02316	0.003341	0.00437	0.16918	0.012349	0.037209	-0.038346
26	0.11214	-0.097151	-0.266754	-0.064052	-0.024838	0.003863	0.007952	0.06037	-0.012306	0.060398	-0.038707	-0.014071	0.038919	0.008826	0.14319	0.009511	0.008094	-0.038464
27	0.069665	-0.130287	-0.31797	-0.165405	0.01157	-0.022535	0.009796	0.066469	-0.016213	0.074051	-0.117102	0.015529	0.075725	0.015534	0.049215	0.019969	0.022493	-0.023366
28	0.092841	-0.210037	-0.305514	-0.263744	-0.010964	-0.005004	0.016066	0.075017	-0.030251	0.073377	-0.117005	0.011993	0.045881	0.059606	0.035156	0.04372	0.029812	-0.025518
29	0.10499	-0.277589	-0.283794	-0.331759	-0.033763	0.009458	0.008025	0.124465	-0.040329	0.047775	-0.105058	0.000908	0.020744	0.067202	0.023431	0.026287	0.055031	-0.041103
30	0.072255	-0.262184	-0.281117	-0.389523	-0.025798	-0.043003	-0.018416	0.178785	-0.060573	0.041887	-0.145775	0.014978	0.065537	0.049625	-0.058077	0.017807	0.090716	-0.048059
31	0.01586	-0.349485	-0.239758	-0.451746	-0.045884	-0.093255	-0.029343	0.230784	-0.079771	0.034059	-0.144308	0.048099	0.056138	0.123847	-0.050278	0.016063	0.090081	-0.052511
32	-0.032653	-0.480155	-0.181688	-0.528733	-0.082213	-0.076331	-0.039442	0.244154	-0.085795	0.021314	-0.11235	0.043886	0.010494	0.120813	-0.012066	0.005112	0.061002	-0.051825
33	-0.077715	-0.51544	-0.138915	-0.571305	-0.106527	-0.059018	-0.041208	0.219479	-0.083914	0.026568	-0.090865	0.018305	0.055478	0.060765	-0.006159	-0.000297	0.047168	-0.011668
34	-0.103738	-0.389176	-0.158954	-0.63499	-0.106884	-0.0841	-0.043103	0.20858	-0.082399	0.015164	-0.095492	0.003361	0.112046	0.044512	0.046875	0.007044	0.052309	0.026949
35	-0.111613	-0.351061	-0.156304	-0.694588	-0.111517	-0.095926	-0.061682	0.217932	-0.099282	0.005277	-0.097763	0.017586	0.149616	0.036136	0.04182	0.006869	0.060184	0.011711
36	-0.13654	-0.301583	-0.152049	-0.759697	-0.114304	-0.074376	-0.089507	0.201101	-0.109984	0.001094	-0.125446	0.051988	0.107142	0.036454	-0.027335	-0.007715	0.06116	-0.033241
37	-0.16333	-0.147242	-0.184071	-0.801492	-0.128196	-0.07108	-0.133916	0.159406	-0.101547	-0.017553	-0.129419	0.070869	0.040711	0.055013	-0.046104	-0.007343	0.042293	-0.063124
38	-0.181862	-0.1113	-0.181995	-0.812517	-0.147342	-0.13004	-0.164242	0.140732	-0.104815	-0.004147	-0.058644	0.079996	0.056934	0.104228	-0.044583	0.031393	0.008527	-0.055381
39	-0.204573	-0.135081	-0.187535	-0.808414	-0.166108	-0.172497	-0.17072	0.089931	-0.108907	0.032315	-0.042958	0.048033	0.086683	0.09266	-0.060922	0.061089	0.004571	-0.030034
40	-0.19551	-0.177998	-0.239865	-0.833047	-0.200072	-0.189317	-0.17652	0.083369	-0.112212	0.028621	-0.058191	0.007991	0.115715	0.070566	-0.022198	0.062052	0.017062	-0.010648
41	-0.155536	-0.230441	-0.243302	-0.868259	-0.217242	-0.217576	-0.198703	0.099979	-0.118744	0.027937	-0.030157	0.011035	0.118046	0.047939	0.07556	0.048835	0.00558	-0.001153
42	-0.152633	-0.230888	-0.196897	-0.899997	-0.222596	-0.21127	-0.208892	0.085134	-0.171779	0.048174	-0.017878	0.018745	0.147309	0.009876	0.08497	0.028486	0.019322	-0.001714
43	-0.2426	-0.244273	-0.212353	-0.984209	-0.230394	-0.206126	-0.23517	0.100989	-0.202514	0.049492	-0.035499	0.0255	0.198199	0.027145	0.025062	0.045797	0.04048	-0.011097
44	-0.487897	-0.320333	-0.269566	-1.0357	-0.245906	-0.201241	-0.278134	0.06643	-0.158283	0.02428	-0.070626	0.024724	0.166504	0.062759	0.013089	0.049391	0.024171	-0.054626
45	-0.722853	-0.25349	-0.319245	-1.05694	-0.288466	-0.203764	-0.280209	0.025288	-0.123392	0.020114	-0.073667	0.034139	0.110867	0.052907	-0.011364	0.027172	0.015281	-0.084454
46	-0.797905	-0.232915	-0.359976	-1.087	-0.314098	-0.226475	-0.288959	0.006579	-0.104405	0.005642	-0.039936	0.02333	0.075046	0.076071	-0.013768	0.030479	0.013278	-0.058899
47	-0.817572	-0.298432	-0.347707	-1.13648	-0.270297	-0.251135	-0.334084	-0.026236	-0.100212	-0.019308	-0.059962	0.018316	0.051668	0.11385	0.01098	0.030747	0.029902	-0.017976
48	-0.816695	-0.298123	-0.335161	-1.17332	-0.268138	-0.291382	-0.37226	-0.053057	-0.099822	-0.007816	-0.079332	0.017762	0.098532	0.110214	0.015813	0.035159	0.049032	0.012625
49	-0.843893	-0.273956	-0.366942	-1.24169	-0.282146	-0.321066	-0.383081	-0.070375	-0.131488	0.011634	-0.074408	-0.016381	0.152147	0.123404	0.047212	0.072068	0.041544	0.024596
50	-0.866685	-0.31048	-0.379172	-1.41863	-0.291003	-0.331739	-0.406317	-0.073407	-0.152434	0.010843	-0.092156	-0.031503	0.185113	0.137287	0.084712	0.079102	0.042532	0.000925
51	-0.819404	-0.37594	-0.366181	-1.49548	-0.331332	-0.35086	-0.40999	-0.123366	-0.109524	-0.001853	-0.08377	0.003387	0.217308	0.105799	0.099386	0.047359	0.049964	-0.034443
52	-0.766408	-1.088	-0.396804	-1.44322	-0.366675	-0.361983	-0.406361	-0.174498	-0.105753	-0.006242	-0.08273	0.037525	0.190004	0.066536	0.089993	0.033691	0.055956	-0.042659
53	-0.734371	-2.126	-0.445009	-1.47094	-0.377814	-0.358229	-0.39807	-0.143698	-0.15775	-0.003795	-0.102948	0.008176	0.106247	0.04671	0.057658	0.02961	0.065748	-0.02569
54	-0.690945	-2.39312	-0.499014	-1.52067	-0.362157	-0.357473	-0.409224	-0.142454	-0.173768	0.004111	-0.072104	0.021962	0.083177	0.038718	0.031489	0.035407	0.062752	-0.002935
55	-0.635708	-2.37718	-0.554689	-1.51855	-0.362981	-0.370368	-0.416773	-0.191783	-0.172359	-0.021891	-0.044062	0.04823	0.106231	0.052483	0.000297	0.042519	0.04178	0.007782
56	-0.54543	-2.43918	-0.591702	-1.55564	-0.389503	-0.386339	-0.431461	-0.219697	-0.192007	-0.051125	-0.032375	0.021856	0.152883	0.089032	-0.030306	0.032447	0.006438	0.011013
57	-0.580865	-2.39171	-0.637552	-1.60955	-0.416805	-0.410984	-0.464033	-0.22017	-0.198932	-0.027475	0.004805	0.005551	0.195882	0.125849	-0.040991	0.003467	0.030775	0.000545
58	-0.679791	-2.35349	-0.71599	-1.6261	-0.436017	-0.437132	-0.498654	-0.193239	-0.173184	0.021354	-0.001419	0.026839	0.203828	0.122942	-0.00106	-0.006819	0.055713	-0.0214
59	-0.684492	-2.35527	-0.794114	-1.63689	-0.430337	-0.45524	-0.483952	-0.142477	-0.170689	0.028695	-0.030536	0.01787	0.206413	0.087471	0.053297	0.038218	0.029936	-0.039393
60	-0.658149	-2.36548	-0.795008	-1.59991	-0.418453	-0.457216	-0.42139	-0.114116	-0.179861	0.022393	-0.053814	-0.021383	0.137025	0.091191	0.099973	0.088033	0.044289	-0.036062
61	-0.644768	-2.37687	-0.811123	-1.52353	-0.411586	-0.448017	-0.438461	-0.137682	-0.182131	0.036677	-0.094917	-0.047667	0.066221	0.090779	0.074468	0.060275	0.043254	0.014318
62	-0.654214	-2.34754	-0.818222	-1.49313	-0.426236	-0.460709	-0.457963	-0.175275	-0.189372	0.039661	-0.115262	-0.057767	0.121549	0.098402	0.030513	0.016752	0.057052	0.046947
63	-0.592176	-2.27077	-0.789799	-1.49428	-0.459279	-0.477009	-0.457899	-0.221125	-0.199089	0.021616	-0.098546	-0.062973	0.17506	0.14472	0.029618	0.018055	0.088867	0.030547
64	-0.556744	-2.1753	-0.766505	-1.47945	-0.479903	-0.441135	-0.449289	-0.284135	-0.21493	-0.015861	-0.107744	-0.038942	0.178073	0.144394	-1.8e-05	0.023441	0.063909	-0.020592
65	-0.557491	-2.13274	-0.782764	-1.47249	-0.467893	-0.404379	-0.430487	-0.316485	-0.226794	-0.031907	-0.134709	-0.014635	0.178337	0.098096	-0.044963	0.021951	0.035632	-0.050881
66	-0.495613	-2.1138	-0.813644	-1.46335	-0.459183	-0.428838	-0.443233	-0.32411	-0.217763	-0.010282	-0.11113	0.008373	0.156809	0.083513	-0.103369	0.005737	0.045286	-0.034734
67	-0.497792	-2.12674	-0.803197	-1.444	-0.454211	-0.463127	-0.430943	-0.366804	-0.217273	0.019677	-0.084741	0.038506	0.143987	0.14013	-0.093236	-0.00318	0.039379	-0.005202
68	-0.5393	-2.14886	-0.799815	-1.47144	-0.42798	-0.474835	-0.410462	-0.419428	-0.220727	0.027429	-0.121707	0.003705	0.141917	0.193869	-0.021896	-0.01287	0.034966	0.021096
69	-0.572734	-2.15039	-0.817916	-1.4771	-0.427532	-0.504168	-0.416504	-0.435765	-0.216963	0.011091	-0.152862	-0.029178	0.168086	0.175529	0.032612	-0.008552	0.0579	0.018141
70	-0.604725	-2.07984	-0.842706	-1.4538	-0.441689	-0.507439	-0.417954	-0.409433	-0.240622	0.004287	-0.155484	-0.029588	0.184348	0.125862	0.021158	0.02796	0.045661	-0.008302
71	-0.579549	-2.0294	-0.837971	-1.4472	-0.450662	-0.451058	-0.385233	-0.357619	-0.283319	0.029829	-0.148348	-0.004844	0.20037	0.113103	-0.016123	0.042387	0.018058	-0.04839
72	-0.583729	-2.01261	-0.811632	-1.44596	-0.457468	-0.427907	-0.367514	-0.309949	-0.311081	0.044937	-0.121377	-0.006268	0.203083	0.100465	-0.037484	0.033718	0.025853	-0.041279
73	-0.586545	-1.98606	-0.719465	-1.41279	-0.466868	-0.43222	-0.37248	-0.286543	-0.285917	0.021083	-0.114781	0.004774	0.197564	0.061479	-0.062909	0.025263	0.018016	-0.019816
74	-0.556617	-1.93173	-0.66736	-1.38822	-0.443111	-0.405412	-0.364238	-0.263396	-0.247121	-0.020925	-0.120376	0.03581	0.177557	0.050397	-0.061579	0.03881	0.014241	0.002592
75	-0.560903	-1.90782	-0.716048	-1.4113	-0.452871	-0.403768	-0.32304	-0.269217	-0.213573	-0.047343	-0.087263	0.028135	0.136799	0.05313	-0.009211	0.037069	0.027152	0.021849
76	-0.539735	-1.93976	-0.760577	-1.40082	-0.492947	-0.406001	-0.29145	-0.28482	-0.158187	-0.01785	-0.064639	0.009005	0.147999	0.08124	0.020849	0.030764	0.035242	-0.003143
77	-0.510722	-1.95725	-0.765914	-1.36408	-0.447051	-0.385639	-0.295524	-0.280226	-0.116375	0.007217	-0.072109	-0.012574	0.184579	0.101795	0.044411	-0.005152	0.06287	-0.039015
78	-0.50716	-2.01302	-0.75822	-1.3651	-0.417726	-0.377443	-0.292739	-0.281284	-0.105062	0.003956	-0.071079	-0.023384	0.179264	0.151218	0.071749	-0.034425	0.055639	-0.047197
79	-0.50971	-2.01528	-0.746496	-1.42266	-0.42427	-0.387329	-0.333459	-0.28368	-0.077455	-0.00896	-0.067311	-0.031006	0.138798	0.181509	0.060151	0.006338	0.027838	-0.036322
80	-0.50902	-1.93477	-0.733211	-1.45412	-0.413312	-0.392919	-0.338525	-0.264276	-0.052035	-0.038949	-0.045234	-0.047111	0.097504	0.119854	0.030269	0.022587	0.034127	-0.029692
81	-0.525361	-1.87821	-0.727698	-1.42436	-0.429738	-0.381931	-0.291054	-0.250747	-0.012378	-0.042755	-0.03473	-0.021896	0.107555	0.090061	-0.007618	0.018387	0.038124	-0.008609
82	-0.557772	-1.8991	-0.66701	-1.42346	-0.444318	-0.398877	-0.277753	-0.294051	0.045181	-0.014476	-0.038031	-0.009535	0.112101	0.114475	0.020108	0.017779	0.069123	-0.014144
83	-0.58587	-1.91728	-0.606559	-1.42658	-0.433932	-0.396821	-0.260801	-0.315086	0.036161	0.001989	-0.032902	-0.029437	0.078585	0.127788	0.059142	0.012127	0.065305	-0.031357
84	-0.567873	-1.88389	-0.56212	-1.39316	-0.421482	-0.382509	-0.237491	-0.313532	0.0211	0.004341	-0.054365	-0.030587	0.140992	0.139275	0.040343	0.003642	-0.001228	-0.055856
85	-0.54176	-1.88461	-0.60739	-1.33673	-0.407626	-0.36653	-0.229028	-0.332	0.063441	0.01849	-0.136415	-0.031877	0.283973	0.13845	-0.014662	0.01915	-0.021827	-0.050309
86	-0.555707	-1.91891	-0.662559	-1.29393	-0.393125	-0.365424	-0.19695	-0.349371	0.057079	0.000541	-0.183616	-0.020199	0.273436	0.083063	-0.050135	0.052203	-0.034279	-0.031857
87	-0.512647	-1.91288	-0.659899	-1.3084	-0.401597	-0.354094	-0.188115	-0.347328	0.018611	-0.005928	-0.126849	-0.013478	0.138031	0.052172	-0.056145	0.057498	-0.03917	-0.019452
88	-0.480196	-1.87173	-0.630694	-1.35435	-0.406251	-0.34992	-0.237712	-0.317477	-0.012433	0.003817	-0.110665	-0.02201	0.112815	0.07219	-0.052679	0.023609	0.011645	-0.003703
89	-0.475459	-1.83602	-0.602366	-1.38358	-0.389515	-0.359913	-0.252216	-0.292996	-0.062644	-0.010225	-0.135268	-0.00732	0.198241	0.10557	-0.0818	0.025513	0.02309	-0.012815
90	-0.449429	-1.83922	-0.612365	-1.40174	-0.389304	-0.346365	-0.236062	-0.29488	-0.106157	-0.035179	-0.113683	0.002338	0.249388	0.120372	-0.080948	0.04593	-0.016942	-0.029318
91	-0.403517	-1.84908	-0.547881	-1.41272	-0.423806	-0.332945	-0.218501	-0.318013	-0.116988	-0.034206	-0.115343	-0.026828	0.238804	0.111974	-0.048157	0.048841	-0.02221	-0.045558
92	-0.452794	-1.83686	-0.515764	-1.38064	-0.437929	-0.3088	-0.221926	-0.316174	-0.083741	-0.001685	-0.12527	-0.045878	0.194702	0.111781	-0.026204	0.020781	0.009564	-0.056332
93	-0.522299	-1.90163	-0.485218	-1.36032	-0.411233	-0.288756	-0.243453	-0.315411	-0.055547	0.011324	-0.145713	-0.020249	0.130216	0.081456	0.05969	0.017525	0.033267	-0.035669
94	-0.526961	-1.9613	-0.493824	-1.38113	-0.407886	-0.273154	-0.237075	-0.303834	-0.047306	-0.001269	-0.180602	0.012871	0.145044	0.068152	0.106679	0.029972	0.015189	-0.016424
95	-0.558662	-1.95659	-0.591494	-1.36699	-0.417514	-0.287534	-0.189563	-0.293372	-0.05405	-0.004619	-0.17584	0.024074	0.212112	0.1493	0.068213	0.00772	-0.000878	-0.016931
96	-0.567928	-1.92644	-0.637732	-1.30931	-0.402928	-0.305752	-0.172113	-0.285337	-0.070169	0.015592	-0.167678	0.02352	0.235711	0.155029	0.030384	0.001155	0.021275	-0.020275
97	-0.564564	-1.90102	-0.619922	-1.27351	-0.37393	-0.297976	-0.201244	-0.234892	-0.083233	0.045881	-0.166656	-0.017958	0.225228	0.098139	0.015106	0.028479	0.025355	-0.059698
98	-0.540512	-1.90581	-0.568288	-1.26404	-0.355784	-0.282037	-0.221592	-0.203627	-0.052909	0.077271	-0.152324	-0.078269	0.19837	0.095257	-0.055282	0.050411	0.013578	-0.075457
99	-0.527759	-1.86915	-0.491517	-1.23974	-0.371355	-0.256347	-0.228886	-0.192826	-0.033905	0.069857	-0.128689	-0.095954	0.13782	0.054397	-0.052861	0.058342	0.028363	-0.039921
100	-0.491683	-1.82966	-0.426104	-1.24407	-0.399555	-0.254464	-0.191884	-0.19335	-0.049891	0.041221	-0.105087	-0.135204	0.129509	0.04578	0.029796	0.071607	0.015597	-0.021454
101	-0.425376	-1.81911	-0.382274	-1.25681	-0.406722	-0.257573	-0.167639	-0.201852	-0.049882	0.027774	-0.101038	-0.107481	0.172693	0.083332	0.046066	0.071172	-0.011832	-0.009794
102	-0.422481	-1.815	-0.326244	-1.29502	-0.3803	-0.214196	-0.182904	-0.205652	-0.029981	0.039675	-0.122866	-0.050912	0.195225	0.082924	0.088934	0.054471	-0.007786	-0.014814
103	-0.426733	-1.82621	-0.342634	-1.3358	-0.352624	-0.205258	-0.198332	-0.19021	-0.029802	0.02531	-0.133528	-0.053481	0.176357	0.108259	0.150264	0.028377	0.003071	-0.043498
104	-0.45323	-1.84005	-0.383963	-1.30026	-0.338699	-0.216604	-0.181577	-0.162427	-0.060376	-0.01396	-0.100216	-0.058794	0.159564	0.118373	0.161746	0.021733	-0.009934	-0.050398
105	-0.48405	-1.87324	-0.349086	-1.25245	-0.330274	-0.209326	-0.160538	-0.163912	-0.045734	-0.021996	-0.087722	-0.084643	0.157405	0.103658	0.176947	0.021367	-0.013508	-0.042298
106	-0.501312	-1.82749	-0.358715	-1.23516	-0.334168	-0.225424	-0.14958	-0.163192	-0.025938	-0.00698	-0.098997	-0.075749	0.121284	0.129269	0.190279	0.019346	-0.0178	-0.029943
107	-0.548218	-1.78076	-0.421787	-1.24088	-0.329977	-0.228741	-0.13648	-0.142697	-0.037851	0.019521	-0.067765	-0.072542	0.136276	0.142437	0.210674	0.024213	-0.01333	-0.039081
108	-0.560885	-1.83242	-0.437478	-1.2506	-0.321525	-0.207682	-0.131515	-0.105872	-0.040005	0.021135	0.035242	-0.070863	0.182444	0.145924	0.219956	0.021756	0.034917	-0.011098
109	-0.550139	-1.80089	-0.405496	-1.20365	-0.329711	-0.199499	-0.133916	-0.092269	-0.021644	0.029185	0.055755	-0.034567	0.208026	0.144957	0.165802	0.019689	0.022028	0.007335
110	-0.536392	-1.75029	-0.345283	-1.14298	-0.351603	-0.207325	-0.144192	-0.088627	-0.009882	0.065374	-0.009846	-0.026547	0.210898	0.125009	0.104755	0.026237	-0.000482	-0.033504
111	-0.487776	-1.75663	-0.3367	-1.1911	-0.346726	-0.18509	-0.134196	-0.072918	-0.03242	0.080695	-0.019429	-0.039171	0.168739	0.131238	0.072154	0.02517	0.034498	-0.050062
112	-0.441564	-1.76954	-0.283765	-1.25086	-0.334574	-0.142724	-0.133506	-0.04749	-0.053496	0.06549	-0.066444	-0.053084	0.166587	0.122843	0.068446	0.069184	0.027295	-0.041689
113	-0.415988	-1.81352	-0.181266	-1.26171	-0.327822	-0.14039	-0.133683	-0.006674	-0.014804	0.059382	-0.099689	-0.034636	0.154967	0.14173	0.035281	0.108461	0.018292	-0.000478
114	-0.397098	-1.8178	-0.152031	-1.27248	-0.326903	-0.157281	-0.136779	-0.008967	0.054211	0.059469	-0.114076	-0.030826	0.11306	0.173155	-0.006366	0.095177	0.008534	0.032382
115	-0.399557	-1.81617	-0.16332	-1.31151	-0.323028	-0.167134	-0.137444	-0.044967	0.093448	0.065482	-0.147514	-0.054798	0.122514	0.145925	0.018798	0.069472	-0.024338	-0.009437
116	-0.4482	-1.83745	-0.16969	-1.29268	-0.277685	-0.17467	-0.117493	-0.044532	0.092779	0.087836	-0.14325	-0.123647	0.170999	0.167455	0.077502	0.058361	-0.017295	-0.05682
117	-0.511339	-1.80422	-0.174988	-1.21524	-0.278791	-0.168681	-0.13843	-0.040555	0.075427	0.074626	-0.139817	-0.166255	0.219798	0.149211	0.105189	0.062614	0.021713	-0.057223
118	-0.493239	-1.77106	-0.22309	-1.19537	-0.299479	-0.176945	-0.138197	-0.078216	0.081311	0.068776	-0.162862	-0.105484	0.239465	0.129442	0.113556	0.045243	0.041689	-0.049355
119	-0.45879	-1.72865	-0.226664	-1.17004	-0.285725	-0.172578	-0.108603	-0.055699	0.110351	0.09746	-0.155438	-0.077712	0.205143	0.127168	0.140554	0.040366	0.008931	-0.035448
120	-0.447208	-1.72634	-0.171386	-1.09244	-0.283697	-0.12396	-0.095296	-0.010543	0.125402	0.11673	-0.152944	-0.032052	0.189217	0.135631	0.140636	0.065949	0.005289	-0.013375
121	-0.386916	-1.76694	-0.191756	-1.07168	-0.314144	-0.109774	-0.079593	0.011316	0.133166	0.111237	-0.134692	-0.047769	0.190161	0.188954	0.107202	0.072576	0.041978	-0.034074
122	-0.389739	-1.74564	-0.259334	-1.07954	-0.333974	-0.125309	-0.083912	0.032345	0.14482	0.106665	-0.131552	-0.050932	0.180632	0.161681	0.092184	0.055703	0.048649	-0.043585
123	-0.457785	-1.72805	-0.240082	-1.06526	-0.30309	-0.125782	-0.092683	0.051134	0.123625	0.134157	-0.154247	-0.045658	0.233054	0.140316	0.089455	0.048386	0.022173	-0.040576
124	-0.466596	-1.76451	-0.175058	-1.09652	-0.284566	-0.154283	-0.11242	0.066682	0.083908	0.168546	-0.156824	-0.074057	0.236943	0.153446	0.058072	0.071218	0.016482	-0.050501
125	-0.424338	-1.7581	-0.140842	-1.11268	-0.291783	-0.162826	-0.101815	0.079911	0.073842	0.188264	-0.18749	-0.1035	0.248802	0.172036	0.023119	0.105985	0.040013	-0.054635
126	-0.393346	-1.71287	-0.121499	-1.12583	-0.29747	-0.14762	-0.055999	0.106842	0.09543	0.219164	-0.187862	-0.127587	0.263637	0.229709	0.016717	0.118334	0.042095	-0.063789
127	-0.397283	-1.6605	-0.037869	-1.16955	-0.294364	-0.13625	-0.048215	0.095762	0.105847	0.272346	-0.182294	-0.097777	0.234849	0.269835	0.055735	0.12206	0.032691	-0.044029
128	-0.425861	-1.65345	0.007834	-1.1367	-0.275376	-0.110752	-0.029272	0.093519	0.087076	0.292742	-0.196278	-0.059998	0.210178	0.240862	0.108335	0.133155	0.037938	-0.026015
129	-0.43816	-1.71654	-0.016857	-1.09941	-0.253009	-0.089176	-0.013826	0.096057	0.078981	0.266459	-0.179878	-0.060508	0.209184	0.219091	0.134361	0.130191	0.014036	-0.026583
130	-0.448466	-1.75486	-0.00064	-1.09442	-0.24211	-0.097272	-0.037055	0.101006	0.083011	0.227275	-0.139853	-0.066088	0.27306	0.207303	0.168741	0.132578	-0.031495	-0.039154
131	-0.465615	-1.72225	-0.031484	-1.06345	-0.243487	-0.105445	-0.049113	0.13199	0.103266	0.224161	-0.082605	-0.059943	0.285566	0.157149	0.169438	0.120806	-0.037715	-0.049419
132	-0.443483	-1.68428	-0.05858	-1.02429	-0.251051	-0.115985	-0.051993	0.1283	0.132564	0.230989	-0.063001	-0.067787	0.286312	0.131202	0.104385	0.091385	-0.014304	-0.068915
133	-0.450121	-1.68139	-0.000567	-1.04296	-0.259524	-0.134768	-0.059716	0.122377	0.132043	0.235403	-0.067966	-0.046465	0.264792	0.134258	0.03435	0.112917	0.007423	-0.074791
134	-0.425064	-1.6569	0.09064	-1.10753	-0.273863	-0.131745	-0.062348	0.144125	0.166439	0.270624	-0.073403	-0.072072	0.195245	0.131855	0.025737	0.14265	0.002345	-0.04944
135	-0.417326	-1.61958	0.146795	-1.14826	-0.272702	-0.128247	-0.0736	0.174923	0.175306	0.30777	-0.088669	-0.114917	0.205621	0.152496	0.031594	0.139632	0.00398	-0.030522
136	-0.433974	-1.60869	0.147219	-1.18866	-0.248633	-0.122879	-0.084425	0.204763	0.146145	0.32454	-0.055846	-0.093456	0.216831	0.175433	0.02107	0.143604	0.004245	-0.03982
137	-0.408314	-1.64147	0.09372	-1.23135	-0.232352	-0.088519	-0.078952	0.221038	0.143827	0.329339	-0.060913	-0.088962	0.223469	0.195638	0.005847	0.135067	0.009568	-0.091887
138	-0.394657	-1.70347	0.040091	-1.21406	-0.223817	-0.079409	-0.07705	0.223052	0.122321	0.325132	-0.073562	-0.117283	0.234565	0.230143	0.027741	0.134332	0.032106	-0.091994
139	-0.417651	-1.74277	0.011442	-1.13902	-0.206183	-0.102605	-0.055837	0.194598	0.114257	0.315052	-0.051504	-0.102647	0.224515	0.239435	0.062601	0.17519	0.020738	-0.042921

## Sheet: Fig 1b
	pHe recordings
Time (s)	Subject 1	Subject 2	Subject 3	Subject 4	Subject 5	Subject 6	Subject 7	Subject 8	Subject 9	Subject 10	Subject 11	Subject 12	Subject 13
0	-0.0215792	-0.0074461	0.0228585	0.00019865	0.0276842	-0.000732	0.00974665	-0.0158818	-0.0017302	-0.0016081	-0.0026739	-4.763e-05	-0.0018738
0.5	-0.0216068	-0.0074816	0.0182773	0.00204052	-0.0069977	-0.0009565	0.00906519	-0.0070009	-0.0018229	-0.0029022	-0.0012028	0.00119875	-0.0031298
1	-0.0225535	-0.0038341	0.0124946	0.043526	0.016146	0.00163662	0.00568511	-0.0067926	-0.00055	-0.0013649	-0.000725	0.00098056	-0.0024999
1.5	-0.0007664	-0.0046183	0.00979356	0.0369855	0.0150049	0.00127114	-0.0006083	-0.0082916	0.00125041	-0.0001495	-0.0007134	0.00098533	-0.0036296
2	0.00190877	-0.0046574	0.00828696	0.0203322	0.00091077	-0.0001443	-0.0047711	-0.0175628	0.00114919	0.00085711	-0.0009995	-0.0001801	-0.0034334
2.5	-0.0080545	-0.001927	0.00603875	0.00702673	-0.0121541	-0.0013115	-0.0035669	-0.0258515	-0.0007257	0.00261761	-0.0021323	-0.000975	-0.0027745
3	-0.0261019	-0.0024396	0.00365163	-0.0034671	-0.0133676	-0.0019127	-0.000534	-0.0237864	-0.002156	0.00272256	-0.0016601	-0.0013957	-0.005505
3.5	-0.0361508	-0.0016425	0.00379309	-0.009277	-0.0159305	-0.0016933	0.00490056	-0.0161148	-0.0029253	0.0024874	0.00147829	-0.0018267	-0.0055255
4	-0.0259088	-0.0005938	0.00633706	0.00068188	-0.0181353	-0.0050275	0.00544898	-0.0101741	-0.0022488	0.00318516	0.0031834	-0.0011151	-0.004611
4.5	-0.0056733	-0.0029006	0.00772402	0.0150495	-0.018057	-0.0086291	-0.0017915	-0.0095464	-0.0006188	0.00327083	0.00449207	0.00052209	-0.0051938
5	0.00117243	-0.0056939	0.00661568	0.0217406	-0.0143571	-0.0089199	-0.0068467	-0.009759	-0.0001453	0.00308167	0.00566277	0.0024415	-0.0040977
5.5	-0.0006134	-0.0065744	0.00495027	0.0311276	-0.0057259	-0.0094621	-0.0109725	-0.011471	-0.0013279	0.0030232	0.00321514	0.00531026	-0.004181
6	-0.0017447	-0.0074538	0.00721972	0.0363376	0.00279113	-0.0105757	-0.0137442	-0.0162271	-0.0013809	0.00181324	0.00131531	0.00733404	-0.0053147
6.5	-1.592e-05	-0.0085596	0.00931599	0.0356098	0.00409123	-0.0107849	-0.007963	-0.0213264	-0.0017222	0.00108184	-0.0009502	0.00848069	-0.0051132
7	0.00275312	-0.0037986	0.0105997	0.0308116	0.00248008	-0.0081618	0.0153214	-0.0161805	-0.0002898	-0.0002381	-0.0041428	0.00860755	-0.004722
7.5	0.00152802	0.00106311	0.0135055	0.0117521	-0.0017173	-0.0023931	0.0210198	-0.0204092	0.00124028	-0.0005074	-0.0037361	0.00736121	-0.0030766
8	0.00157635	0.00159231	0.0149547	0.00160129	-0.0063447	-0.0017223	0.0144436	-0.0416464	0.00135959	-0.0009307	-0.0027705	0.00685813	-0.0025404
8.5	0.00271975	0.00215444	0.0133986	0.00343882	-0.0086544	-0.0054961	0.0150645	-0.0384544	0.00205752	-0.0012874	-0.0010508	0.00512405	-0.0020508
9	0.00321511	0.00112473	0.00789082	0.00431409	-0.0116656	-0.0055133	0.0180949	-0.0142337	0.00092734	-0.0016861	0.00055942	0.00314787	-0.0017495
9.5	0.0027042	-0.0014517	0.00329007	0.00653144	-0.0096811	-0.0024021	0.0114045	-0.0009879	3.1166e-05	-0.001444	0.00110054	0.00121385	-0.0006442
10	0	0	0	0	0	0	0	0	0	0	0	0	0
10.5	-0.0020637	0.00285095	-0.0073441	0.00098953	0.00809915	-0.0026936	-0.0093567	-0.0078937	-0.0012076	0.00166833	-0.0007351	0.00069278	0.00129743
11	-0.0045454	0.003102	-0.0150391	0.0153297	0.0124863	-0.0048638	-0.0133619	-0.0137266	-0.0018664	0.00556311	-0.0010643	0.0014997	0.00320007
11.5	-0.0068447	0.00086125	-0.0155661	0.0315147	0.0104589	-0.006211	-0.0097649	-0.0044108	-0.002972	0.00872951	-0.0013897	0.00217846	0.00125329
12	-0.0039008	-0.0045166	-0.0157895	0.0397893	0.00209505	-0.007569	-0.0039949	0.00423618	-0.0041253	0.0110626	-0.0006222	0.0012748	-6.633e-05
12.5	-0.000903	-0.0073685	-0.0184539	0.0459614	0.00164658	-0.0066571	-0.0099046	-0.002505	-0.0044855	0.0121806	-0.0002703	-0.0010976	-0.0040258
13	0.00011928	-0.0104552	-0.0189725	0.048864	0.00210196	-0.0070498	-0.016802	-0.0005792	-0.0064943	0.0116859	0.00017534	-0.0027601	-0.0078326
13.5	0.00189099	-0.017414	-0.018326	0.0466598	0.00594668	-0.0091804	-0.0113212	0.00031311	-0.0085036	0.0117265	0.00064698	-0.0028103	-0.0086541
14	-0.0009299	-0.0139817	-0.0177436	0.0529585	0.0152832	-0.0114373	-0.0102794	-0.0198387	-0.0101378	0.0131913	0.00116176	-0.0007412	-0.0082496
14.5	-0.0044686	-0.0072398	-0.0218458	0.0635513	0.019383	-0.0090108	-0.020654	-0.035397	-0.0122409	0.0152167	0.00283208	0.00359529	-0.0060146
15	-0.0029228	-0.0052651	-0.024948	0.0744297	0.0195356	-0.0078288	-0.0300749	-0.0336738	-0.0135236	0.0178096	0.0042584	0.00807947	-0.0038557
15.5	-0.0012437	-0.0020345	-0.0239767	0.0849191	0.0262524	-0.010532	-0.0333644	-0.0295252	-0.0142026	0.0199942	0.00489411	0.010894	-0.0020195
16	-0.0017596	-0.0035322	-0.0253671	0.103717	0.0309735	-0.0125968	-0.0349272	-0.0270419	-0.0156536	0.0201127	0.00539895	0.0119146	-0.0015697
16.5	-0.0012593	-0.0056057	-0.024733	0.12232	0.0213193	-0.0127003	-0.0323109	-0.0238194	-0.0165977	0.0201751	0.00647896	0.0117357	-0.0022499
17	0.00032395	-0.00787	-0.0226465	0.129942	0.0210781	-0.0104375	-0.0328495	-0.0301712	-0.0175633	0.0203427	0.0125623	0.0121467	-0.0034703
17.5	0.00088642	-0.0107068	-0.02436	0.126991	0.0353161	-0.0095443	-0.0455077	-0.0382479	-0.0196102	0.01969	0.0183467	0.0126613	-0.0061521
18	0.00083879	-0.0142876	-0.0234145	0.125484	0.0379198	-0.0085398	-0.0563391	-0.0429901	-0.0204348	0.0208968	0.0177434	0.0125828	-0.0069355
18.5	-0.0009979	-0.0173069	-0.0209409	0.129742	0.0275685	-0.0076005	-0.0549417	-0.0477412	-0.0209065	0.0229908	0.0154685	0.0119751	-0.0070032
19	-0.0019923	-0.0187434	-0.0161068	0.124168	0.0289514	-0.0102095	-0.0467386	-0.0441164	-0.0207235	0.0236101	0.0108012	0.00901396	-0.0070659
19.5	-0.0003665	-0.0189944	-0.0050911	0.129346	0.0372233	-0.0158017	-0.0394469	-0.0398177	-0.0199081	0.0226236	0.00688133	0.00549905	-0.0054885
20	-0.0020433	-0.0145982	0.00301602	0.139524	0.0329805	-0.0179374	-0.0360794	-0.0434093	-0.0209795	0.0211533	0.00867771	0.00411829	-0.0043995
20.5	-0.0009436	-0.0094129	0.00709278	0.146779	0.0291534	-0.0169008	-0.0377083	-0.0482664	-0.0228685	0.0194333	0.0108451	0.001944	-0.0049352
21	0.00267334	-0.0087883	0.0123842	0.165356	0.02667	-0.0162253	-0.0395061	-0.0544453	-0.0250177	0.019462	0.0104072	-8.547e-05	-0.0055682
21.5	0.00396463	-0.0096182	0.0146586	0.192697	0.0302063	-0.0189292	-0.0441905	-0.0491071	-0.0265838	0.0205958	0.00934299	0.00015193	-0.0067677
22	0.00257276	-0.0096895	0.011609	0.216506	0.0322665	-0.0201694	-0.0522281	-0.0480021	-0.0270739	0.0204583	0.00930823	0.00061196	-0.0091483
22.5	-0.0012205	-0.0068746	0.00733764	0.229715	0.0279158	-0.0156	-0.0515807	-0.0525246	-0.0277494	0.0195716	0.00948533	0.0020352	-0.0106299
23	-0.006583	-0.0037206	0.00728818	0.236449	0.0327998	-0.0149492	-0.0502116	-0.0470563	-0.0282056	0.0198186	0.011869	0.00424685	-0.0115994
23.5	-0.0067323	-0.0062115	0.00621365	0.230915	0.0405222	-0.0187731	-0.0549823	-0.0627845	-0.0278869	0.0202622	0.0148477	0.00423377	-0.012388
24	-0.0030622	-0.0141881	0.00363533	0.225607	0.0326804	-0.0213257	-0.0611595	-0.0859028	-0.0279338	0.0203948	0.0156352	0.00414658	-0.0135181
24.5	-0.0019145	-0.0182399	0.00175779	0.228029	0.0202512	-0.0190347	-0.0661267	-0.0727483	-0.028687	0.0227262	0.0167187	0.00624536	-0.0130196
25	-0.002053	-0.0190689	0.00049631	0.237672	0.0321721	-0.013804	-0.065753	-0.0619066	-0.0296336	0.0233951	0.0150956	0.00880596	-0.0143417
25.5	-0.003518	-0.0214328	-0.0039863	0.25221	0.0435274	-0.0114629	-0.0607342	-0.0781628	-0.0311188	0.0232039	0.0120298	0.0119689	-0.0161349
26	-0.0029643	-0.0202442	-0.0086721	0.264266	0.040406	-0.0093931	-0.0536503	-0.0947373	-0.0321193	0.0234483	0.00902608	0.0140406	-0.0174693
26.5	-0.0016328	-0.0147354	-0.0093865	0.271302	0.0392883	-0.0140501	-0.0481932	-0.0948517	-0.0322622	0.0215813	0.0065123	0.0132486	-0.0194767
27	-0.0015573	-0.0143541	-0.0114592	0.277706	0.0493805	-0.0281623	-0.0481853	-0.0851068	-0.031994	0.0205245	0.00523608	0.0114874	-0.0190487
27.5	-0.0048678	-0.0190898	-0.017238	0.271564	0.0573663	-0.0445068	-0.0478686	-0.0843755	-0.0314344	0.0202485	0.00586917	0.00937304	-0.0188632
28	-0.0059302	-0.0250725	-0.0214241	0.265145	0.0590379	-0.0355913	-0.0468405	-0.086135	-0.0302379	0.0215066	0.00856223	0.00540725	-0.0183991
28.5	-0.0050623	-0.0295774	-0.0213896	0.270964	0.0571116	-0.0084115	-0.0557307	-0.0824221	-0.0284984	0.0224321	0.00952659	0.00153692	-0.0186062
29	-0.0078756	-0.0280354	-0.0218183	0.277297	0.0538936	-0.0022432	-0.0645914	-0.0833577	-0.0269385	0.0234512	0.0105036	-0.0010887	-0.0187229
29.5	-0.0095463	-0.0256886	-0.0169912	0.276635	0.0559472	-0.0058454	-0.0613405	-0.085163	-0.0267641	0.0241797	0.0109394	-0.0026575	-0.0201608
30	-0.0065977	-0.0271921	-0.0102772	0.27905	0.0601369	-0.0097458	-0.050646	-0.0763326	-0.0268671	0.0237965	0.0104424	-0.0017888	-0.020415
30.5	-0.0017937	-0.0288032	-0.0072014	0.298097	0.0635879	-0.0129999	-0.0397184	-0.0659884	-0.0267679	0.0248802	0.0106576	-0.0004106	-0.018753
31	-0.0035735	-0.0271383	-0.0011893	0.315201	0.070836	-0.0096419	-0.0405891	-0.0623705	-0.0266375	0.0241732	0.0107435	0.00100247	-0.0179278
31.5	-0.0058259	-0.0261909	0.00484919	0.322523	0.0835673	-0.0030058	-0.0447992	-0.0558309	-0.0241169	0.0242873	0.00989204	0.00341192	-0.0153029
32	-0.004578	-0.0245808	0.00948337	0.331001	0.0920193	0.00205725	-0.0412405	-0.0453601	-0.0203433	0.0245172	0.00962937	0.005521	-0.0122766
32.5	-0.0039282	-0.0215983	0.0127492	0.343693	0.0994293	0.00531006	-0.0354214	-0.0331635	-0.0161255	0.0242374	0.00961877	0.00672314	-0.0111884
33	-0.0051442	-0.0199312	0.0122937	0.345421	0.104241	0.00907358	-0.0326282	-0.0218425	-0.0121896	0.0234778	0.00997903	0.00719926	-0.008173
33.5	-0.005253	-0.0204651	0.0112943	0.345161	0.106156	0.0104003	-0.033453	-0.0119488	-0.0093187	0.0224296	0.0099584	0.00574556	-0.0037578
34	-0.004364	-0.023226	0.00940274	0.341477	0.107969	0.0114333	-0.0284983	-0.0003933	-0.008027	0.0218891	0.00958181	0.00285559	-0.0020066
34.5	-0.0041642	-0.0228127	0.00479793	0.326879	0.10654	0.010591	-0.0214063	0.0118065	-0.0072307	0.0217972	0.00709465	0.00116917	0.00090562
35	-0.0030871	-0.0201832	0.00439163	0.313711	0.104776	0.00569746	-0.0174917	0.0148938	-0.005109	0.0218802	0.00451477	0.0008873	0.00192097
35.5	-0.0054513	-0.0193302	0.0092562	0.303049	0.105489	0.00902456	-0.0138633	0.00034654	-0.0038916	0.0210072	0.00353615	0.00155186	0.00149261
36	-0.0082355	-0.0196351	0.0114106	0.29747	0.110544	0.0166168	-0.0067873	-0.0153059	-0.0025662	0.0190113	0.00274038	0.00218343	0.00227229
36.5	-0.0086654	-0.017949	0.0136928	0.293129	0.114898	0.0229895	0.00142547	-0.0232875	0.00034715	0.0174612	0.00436694	0.00329428	0.00274526
37	-0.0094844	-0.0159242	0.0163891	0.286629	0.11649	0.0278964	0.004581	-0.0292145	0.0033915	0.0159035	0.0043753	0.00411081	0.00337632
37.5	-0.0105707	-0.0129593	0.0180682	0.281324	0.120957	0.0289978	0.00559306	-0.0271212	0.0060231	0.0135219	0.00229329	0.00473984	0.0033793
38	-0.0079888	-0.0084939	0.0206628	0.277066	0.127124	0.0267651	0.00548716	-0.0230326	0.00815373	0.00913313	0.00163245	0.00621186	0.00381938
38.5	-0.0064828	-0.0084595	0.0221783	0.27153	0.132873	0.0229878	0.00991372	-0.0210932	0.00899692	0.00383946	-0.0001085	0.00683493	0.00535078
39	-0.0088216	-0.0093	0.0229514	0.266671	0.137458	0.018724	0.0223898	-0.0159216	0.00840525	0.00082375	-0.0019259	0.00727354	0.00705657
39.5	-0.0088877	-0.0096467	0.0258675	0.265595	0.1374	0.0171201	0.0268011	-0.018031	0.00892158	-0.0004388	-0.002201	0.00718299	0.00817673
40	-0.0084595	-0.0091335	0.0297302	0.270734	0.136148	0.0161383	0.0252701	-0.0246991	0.00898035	9.6206e-05	-0.0042021	0.00732165	0.00869685
40.5	-0.0084867	-0.0083452	0.0302097	0.286623	0.133488	0.0155821	0.029924	-0.0256047	0.0079289	-9.231e-05	-0.0059851	0.00832341	0.00786457
41	-0.0084457	-0.0107176	0.0286604	0.297784	0.135129	0.021365	0.0313411	-0.0232044	0.00652185	-0.0012399	-0.0058105	0.0092624	0.00681023
41.5	-0.0095454	-0.0096613	0.0267922	0.293655	0.14239	0.0288811	0.0254192	-0.0195002	0.00503787	-0.0013004	-0.0061155	0.0108747	0.00812781
42	-0.0094143	-0.0082232	0.0232497	0.28627	0.143228	0.0353641	0.0189983	-0.0172447	0.00435298	-0.000452	-0.0047968	0.0120739	0.00824258
42.5	-0.0079356	-0.0081324	0.018124	0.284513	0.135973	0.0331335	0.0168546	-0.0229851	0.0050272	-0.0001995	-0.003793	0.0136337	0.00858448
43	-0.0081783	-0.0046593	0.0155603	0.281151	0.128166	0.0258852	0.0175729	-0.0393618	0.0066919	-9.174e-05	-0.0058289	0.0156484	0.00744834
43.5	-0.0122398	-0.0034367	0.0168091	0.27123	0.130375	0.0235739	0.0196441	-0.0437549	0.0080268	-0.0009014	-0.0074831	0.0158737	0.00410833
44	-0.0122501	-0.0054766	0.0181134	0.262867	0.13346	0.0239316	0.0246869	-0.0320317	0.00825413	-0.0021833	-0.0096884	0.0144175	0.00199854
44.5	-0.0072597	-0.0073161	0.0177342	0.258724	0.129783	0.0266166	0.0246787	-0.0251053	0.00756904	-0.0030579	-0.0119734	0.0119974	-0.0003364
45	-0.0074614	-0.0075504	0.0171337	0.253922	0.129102	0.0281424	0.0155978	-0.0151596	0.00633408	-0.0045531	-0.0128906	0.00894414	0.00052036
45.5	-0.0118529	-0.0049489	0.0194796	0.248759	0.128069	0.0227342	0.0120505	-0.010665	0.00507978	-0.0064931	-0.013402	0.00757171	0.00155518
46	-0.0151171	-0.0003705	0.0224187	0.243757	0.12128	0.0200987	0.0176533	-0.0174625	0.00500603	-0.0078609	-0.0153742	0.00724292	0.0022914
46.5	-0.0140445	0.00297138	0.0225823	0.248476	0.115212	0.0237547	0.025779	-0.0307785	0.00464231	-0.0087249	-0.0165643	0.00729878	0.00240298
47	-0.011081	0.00575318	0.0240139	0.261991	0.107621	0.0252085	0.0236775	-0.0561039	0.00433967	-0.0102481	-0.0153848	0.0084832	0.00082063
47.5	-0.0116189	0.00543526	0.0240272	0.267825	0.0951011	0.0225164	0.0120808	-0.0728296	0.00401809	-0.009879	-0.0157538	0.00958391	0.00032412
48	-0.0142696	0.0034247	0.0235006	0.266865	0.0848476	0.0200958	0.00921748	-0.0759432	0.00350647	-0.0102074	-0.0146872	0.0123487	0.00223333
48.5	-0.018198	0.00518946	0.0237902	0.257729	0.0811511	0.0200599	0.0138275	-0.0826144	0.00385054	-0.011026	-0.0144674	0.0156948	0.00307378
49	-0.0182181	0.00245264	0.0187329	0.253167	0.0746199	0.0208209	0.0168951	-0.0874894	0.00502839	-0.0089346	-0.0168807	0.0173785	0.00462405
49.5	-0.0138381	-0.00194	0.0132687	0.253004	0.0661609	0.0239485	0.0179139	-0.0849227	0.00647571	-0.007903	-0.0177641	0.0178388	0.00580434
50	-0.0091874	0.00165847	0.0124084	0.247636	0.0657731	0.0243502	0.017375	-0.0799998	0.00664614	-0.0068146	-0.0182054	0.0166721	0.00313808
50.5	-0.0052342	0.00688303	0.0134797	0.239041	0.0694483	0.0222494	0.0134033	-0.0819519	0.00558133	-0.0049535	-0.0169809	0.0151342	0.00261236
51	-0.0068991	0.00753391	0.012135	0.220434	0.0705677	0.0216494	0.00046535	-0.0898558	0.003704	-0.0050357	-0.014804	0.0146483	0.00147876
51.5	-0.0082311	0.00631775	0.00726463	0.204661	0.0662583	0.0223145	-0.0193327	-0.0880264	0.00174509	-0.0052803	-0.0112623	0.0142172	0.00176877
52	-0.008271	0.00628106	0.0044689	0.206144	0.0597564	0.0287665	-0.0264269	-0.0698141	0.00159258	-0.0061318	-0.0096988	0.0134178	0.00361118
52.5	-0.0090031	0.00647219	0.00418249	0.215469	0.0528129	0.0368512	-0.0222738	-0.0484417	0.00203022	-0.0074327	-0.0114653	0.012069	0.00577957
53	-0.0091882	0.00466396	0.00707256	0.220499	0.0422668	0.0380601	-0.0278121	-0.0449089	0.00276917	-0.006061	-0.012898	0.0107708	0.00659661
53.5	-0.0116415	-4.597e-05	0.0124663	0.219651	0.0345603	0.0284023	-0.0340632	-0.0523652	0.00414007	-0.0042204	-0.0154402	0.0105305	0.00635091
54	-0.0156492	-0.0024007	0.0190918	0.214168	0.0325118	0.0178805	-0.0326732	-0.055466	0.00424993	-0.0019526	-0.0161632	0.0113755	0.00638672
54.5	-0.0119419	-0.0017401	0.023216	0.210144	0.0318248	0.0180534	-0.0365702	-0.0586487	0.00431436	-8.689e-05	-0.0138936	0.0127948	0.0069919
55	-0.009285	-0.0042766	0.0221084	0.213713	0.0281596	0.0197478	-0.0369651	-0.0567237	0.00495227	-0.000624	-0.0123432	0.0135537	0.00844167
55.5	-0.012719	-0.0064364	0.0216693	0.216208	0.0258523	0.0193964	-0.033089	-0.0430226	0.00409421	-0.001676	-0.0115398	0.0135154	0.00927432
56	-0.0135916	-0.0087174	0.0219301	0.21623	0.0291245	0.0207831	-0.0342228	-0.0302024	0.00424217	-0.002393	-0.0128157	0.0130435	0.00948489
56.5	-0.0141907	-0.0096685	0.0192011	0.22183	0.0279881	0.0236405	-0.0320626	-0.0314889	0.00638174	-0.003393	-0.0147617	0.0131317	0.00748628
57	-0.0152416	-0.0071496	0.0152352	0.224294	0.0273015	0.0184692	-0.0255407	-0.0331009	0.00597561	-0.0044676	-0.0140173	0.0142383	0.00661186
57.5	-0.0137861	-0.0036713	0.0116901	0.222041	0.0281422	0.00928692	-0.0237931	-0.0377291	0.00691443	-0.005076	-0.012217	0.0170215	0.00733289
58	-0.0110584	-0.0053789	0.00790749	0.220069	0.0297349	0.00997093	-0.0220516	-0.0620365	0.007856	-0.004522	-0.0082066	0.019618	0.00699644
58.5	-0.0094355	-0.0077992	0.00771853	0.217102	0.0333669	0.0118482	-0.0132952	-0.0750409	0.00628743	-0.0032366	-0.0040727	0.020369	0.00788232
59	-0.006582	-0.0025583	0.00992395	0.212775	0.0319243	0.0137503	-0.0109774	-0.0672794	0.00577608	-0.0018826	-0.0052236	0.0188553	0.00593025
59.5	-0.006957	-7.477e-05	0.010546	0.206951	0.024184	0.0136121	-0.0173751	-0.0710224	0.00462266	-0.0014775	-0.0054391	0.0147245	0.0041185
60	-0.009508	-0.0011275	0.0113937	0.198963	0.0173429	0.0112481	-0.0232825	-0.0742203	0.00289756	-0.0020064	-0.0070326	0.0109799	0.00312656
60.5	-0.0073559	-0.0031113	0.0125957	0.187575	0.0158547	0.0116027	-0.0285393	-0.0617715	0.00190224	-0.001776	-0.0081994	0.00905657	0.00283089
61	-0.0048436	-0.0028872	0.00987957	0.174137	0.0158517	0.00976297	-0.0308037	-0.0585767	0.00291568	-0.0006039	-0.006702	0.00920088	0.00279688
61.5	-0.005752	-0.0006385	0.00581497	0.16511	0.0171726	0.00757124	-0.030159	-0.0774062	0.00326697	-0.0005853	-0.0078713	0.0105793	0.00111507
62	-0.0075556	-0.0024075	0.00503059	0.161588	0.0204719	0.00628137	-0.0302363	-0.0996801	0.00559397	3.5908e-06	-0.0082929	0.0125454	0.0028769
62.5	-0.0107398	-0.000925	0.00891619	0.154342	0.0219309	0.00417307	-0.0375932	-0.111251	0.00885481	-0.0001973	-0.0078931	0.0144243	0.00391203
63	-0.0145315	0.0034207	0.0127998	0.149786	0.0208728	0.00027666	-0.0548782	-0.113487	0.0107905	-0.0014155	-0.0061318	0.0147516	0.00753879
63.5	-0.0164545	0.00491335	0.0149534	0.151941	0.0242681	0.00054201	-0.0655521	-0.102784	0.0132355	-0.0001556	-0.0049807	0.0143732	0.00884478
64	-0.0163631	0.00293682	0.0210738	0.154469	0.027855	0.00364157	-0.0601099	-0.100792	0.0142175	0.0020605	-0.0039427	0.0142193	0.00941524
64.5	-0.0170208	-0.002233	0.025119	0.152714	0.0220132	0.00309797	-0.0525068	-0.111448	0.0144873	0.00355166	-0.0040779	0.0130588	0.00895288
65	-0.0146721	-0.008551	0.0256367	0.146432	0.0176706	0.00477307	-0.0503042	-0.115291	0.013731	0.00316362	-0.0059968	0.0111273	0.00814021
65.5	-0.0100874	-0.0102611	0.0261977	0.144907	0.0155174	0.0109669	-0.0512996	-0.114087	0.013016	0.00108516	-0.0058799	0.010136	0.00977273
66	-0.0081857	-0.0076594	0.0235722	0.147459	0.0115871	0.0121524	-0.0538558	-0.0758638	0.011841	-0.0014863	-0.0051696	0.0103578	0.010859
66.5	-0.0133866	-0.0034981	0.0190327	0.143526	0.00947754	0.0117009	-0.0532488	0.0029874	0.0101955	-0.0040565	-0.0048919	0.0116065	0.0105455
67	-0.0171527	-0.0012313	0.0161156	0.139488	0.00902215	0.0139125	-0.0507141	0.0510735	0.00966958	-0.0038293	-0.0034775	0.0130659	0.0095603
67.5	-0.0120359	-0.0070387	0.015062	0.145293	0.0108881	0.0113489	-0.0493617	0.061866	0.00952944	-0.0033603	-0.0027598	0.0137529	0.00823743
68	-0.0107882	-0.0098264	0.0150093	0.147502	0.0102467	0.0082624	-0.0527911	0.0727584	0.00945894	-0.0039686	-0.0038028	0.0128207	0.0046416
68.5	-0.0133007	-0.0059686	0.0154257	0.147655	0.00926043	0.0071105	-0.0610566	0.0857242	0.00939773	-0.004596	-0.0052245	0.0105718	0.00306887
69	-0.012086	-0.0059148	0.0178436	0.150276	0.0101412	0.0084562	-0.0659567	0.0934776	0.00960488	-0.0059701	-0.0059524	0.00909746	0.00230532
69.5	-0.0131425	-0.0066812	0.0199542	0.151244	0.00834045	0.0120589	-0.0612405	0.0896812	0.0101141	-0.0063459	-0.0069506	0.00811856	0.00282724
70	-0.0130453	-0.0053292	0.0217993	0.153058	0.00736057	0.0122984	-0.0554293	0.080337	0.0105359	-0.0076248	-0.0074038	0.00687392	0.00356653
70.5	-0.0090509	-0.0043588	0.0236062	0.154771	0.00596907	0.0138783	-0.0510511	0.0770484	0.0113331	-0.0081766	-0.0088541	0.00672585	0.00431118
71	-0.0083658	-0.0047833	0.0225168	0.15131	0.00087219	0.0164437	-0.0498024	0.0773862	0.0117072	-0.0091151	-0.0130497	0.00714682	0.00422873
71.5	-0.0104381	-0.001929	0.020731	0.146545	-0.0004167	0.011491	-0.0550011	0.0665633	0.0113971	-0.0104534	-0.0181191	0.00768513	0.0034211
72	-0.0109853	0.00276172	0.0188966	0.14053	0.00243377	0.00442046	-0.0623957	0.0657437	0.0117587	-0.0111546	-0.0229497	0.00882365	0.00238235
72.5	-0.0100603	-0.0011488	0.0178388	0.133685	0.00353367	0.00366318	-0.0714801	0.0796717	0.0119994	-0.0116806	-0.025536	0.0096187	0.00100041
73	-0.0099902	-0.004294	0.020567	0.131145	6.5007e-05	0.00512371	-0.0715333	0.0893375	0.0117465	-0.012471	-0.0261032	0.010575	0.00070417
73.5	-0.0113322	0.0004148	0.0211392	0.127538	-0.0037938	0.00185169	-0.0620289	0.0921268	0.0119593	-0.0118518	-0.0253097	0.0119312	0.0007875
74	-0.0141577	0.00314363	0.0183488	0.122387	-0.0034792	-0.0005981	-0.0502152	0.0933906	0.0118434	-0.0114428	-0.0222909	0.0130047	0.00197873
74.5	-0.0166479	0.00444698	0.0167907	0.11765	-9.845e-05	0.00024749	-0.0443356	0.0933115	0.01158	-0.0109837	-0.0191944	0.0139604	0.0035521
75	-0.0168355	0.00638923	0.0150305	0.11703	-0.0023379	-0.002839	-0.0504871	0.0930633	0.0103257	-0.010061	-0.0151499	0.0140872	0.00334888
75.5	-0.017789	0.00592063	0.0113922	0.121791	-0.0111785	-0.0015173	-0.0603544	0.0887234	0.00831619	-0.0099858	-0.012571	0.0122429	0.00181924
76	-0.0197855	0.00492595	0.00504014	0.121498	-0.0152576	-0.0016158	-0.0646764	0.0825267	0.00645007	-0.0100598	-0.0130212	0.010652	-0.0006993
76.5	-0.0191057	0.00359939	-0.0031027	0.106527	-0.0088632	-0.0041725	-0.063348	0.0857823	0.00486552	-0.0096975	-0.0145179	0.00880881	-0.0029016
77	-0.0176154	0.00263848	-0.0064491	0.093721	-0.0060536	-0.0013948	-0.0650736	0.086607	0.00463645	-0.0083048	-0.0177439	0.00709885	-0.0045934
77.5	-0.0168151	0.00122907	-0.0014238	0.0950704	-0.0069126	-0.0021979	-0.0685208	0.0783825	0.00356511	-0.0081657	-0.0192378	0.00832578	-0.0048799
78	-0.0163744	-0.0007422	0.00591433	0.104155	-0.0116832	-0.0038291	-0.0721055	0.0693155	0.00359732	-0.007892	-0.0195993	0.00957083	-0.0040205
78.5	-0.0153159	-0.0038214	0.0110253	0.111661	-0.0193443	-0.0033484	-0.07314	0.0633674	0.00301203	-0.0077635	-0.0188361	0.0116838	-0.0043275
79	-0.0175031	-0.0087292	0.0132592	0.111983	-0.0141137	-0.0023662	-0.0740337	0.048634	0.00303882	-0.0104228	-0.0171462	0.0146862	-0.0035329
79.5	-0.0197576	-0.0100477	0.0149519	0.109072	-0.0071542	-0.0007961	-0.0778242	0.0365125	0.00609963	-0.0124738	-0.0152205	0.0162747	-0.0039721
80	-0.0180064	-0.0087176	0.0189575	0.109421	-0.0076634	0.00365535	-0.0852291	0.0415102	0.00733428	-0.0127111	-0.0125828	0.0179927	-0.0042346
80.5	-0.0147665	-0.0088971	0.0232069	0.11616	-0.0067476	0.00433926	-0.0891955	0.0450749	0.00923208	-0.0127811	-0.0122632	0.0191138	-0.0026105
81	-0.0126548	-0.0102861	0.0229895	0.122841	-0.006795	0.00029593	-0.083741	0.0524955	0.0110575	-0.0117579	-0.0119559	0.0196288	-0.0023301
81.5	-0.0154416	-0.0111878	0.0178688	0.127933	-0.007126	-0.0008214	-0.0779217	0.06724	0.0105261	-0.0104882	-0.009022	0.0209288	-0.0027631
82	-0.0176697	-0.0103675	0.0138077	0.134095	-0.0040547	-0.0034015	-0.0815688	0.0759352	0.0105978	-0.010019	-0.0080823	0.0213496	-0.0047419
82.5	-0.0200716	-0.0115283	0.0123886	0.138453	-0.0006173	-0.0100016	-0.0921083	0.0748421	0.0106936	-0.0109493	-0.0067788	0.0212342	-0.0063313
83	-0.023639	-0.0138877	0.0122199	0.1435	0.00444861	-0.0119746	-0.102697	0.0758287	0.00990268	-0.0116603	-0.0065841	0.0212005	-0.0078182
83.5	-0.023601	-0.0155724	0.0139026	0.148832	0.00817561	-0.0106506	-0.110026	0.083085	0.0105273	-0.0128002	-0.0100834	0.0198209	-0.0077962
84	-0.0235974	-0.0175005	0.0150809	0.151132	0.00949529	-0.0109251	-0.108162	0.0884097	0.0130301	-0.0141327	-0.0115958	0.0184651	-0.0067271
84.5	-0.0238904	-0.0192489	0.0158016	0.143366	0.00819035	-0.010489	-0.0966496	0.0832543	0.0130644	-0.0145226	-0.0126481	0.0182258	-0.0063784
85	-0.0227626	-0.0211134	0.0162798	0.130642	0.00347612	-0.0086062	-0.0850923	0.0712123	0.0126865	-0.0139025	-0.013456	0.0184753	-0.005232
85.5	-0.0198941	-0.0204301	0.0183316	0.126993	-0.0012692	-0.0056972	-0.0827384	0.0716388	0.0110579	-0.0134493	-0.0118291	0.0192513	-0.0052175
86	-0.0165535	-0.0195782	0.02074	0.127	-0.0011966	-0.0010945	-0.0885073	0.0790961	0.00737896	-0.0136737	-0.0127698	0.0202607	-0.0052678
86.5	-0.0155092	-0.0212408	0.0202605	0.123945	-0.0027122	-0.0013989	-0.0984473	0.0827541	0.0069086	-0.0135767	-0.0135009	0.0198207	-0.0052
87	-0.014061	-0.0240707	0.0193601	0.118304	-0.0099067	-0.0054588	-0.109805	0.0875404	0.00721944	-0.0124816	-0.013312	0.0187297	-0.0049479
87.5	-0.0123194	-0.0261367	0.0177478	0.119546	-0.0158598	-0.0047571	-0.117509	0.0978968	0.00947144	-0.0107791	-0.0137396	0.0176298	-0.0044821
88	-0.0130936	-0.0265731	0.0154135	0.118278	-0.0151433	-0.0037771	-0.117023	0.107724	0.0109366	-0.0082342	-0.0131206	0.0164462	-0.0035939
88.5	-0.0181745	-0.0281393	0.0159309	0.107616	-0.0127261	-0.0034064	-0.112625	0.118499	0.0124519	-0.0049148	-0.0127937	0.0151956	-0.0051302
89	-0.0190592	-0.0288517	0.0179734	0.106891	-0.0086247	-0.0026806	-0.108908	0.129595	0.0140817	-0.0035728	-0.0138432	0.0130391	-0.0046871
89.5	-0.0174353	-0.0277423	0.0171721	0.109191	-0.0014468	-0.0044326	-0.113385	0.134748	0.0140447	-0.0030348	-0.0155988	0.0115945	-0.0034478
90	-0.0168653	-0.025584	0.0125499	0.106357	0.00309126	-0.0051621	-0.120757	0.132349	0.0166591	-0.0039209	-0.015891	0.011682	-0.0031528
90.5	-0.0107813	-0.0241271	0.00908462	0.107657	0.00644136	-0.0047406	-0.115697	0.128786	0.0164379	-0.0052319	-0.0155148	0.0131829	-0.0004888
91	-0.0082059	-0.0250147	0.00750623	0.108315	0.0120067	-0.0028268	-0.107563	0.133657	0.0145896	-0.0051133	-0.014757	0.0159942	0.00012612
91.5	-0.0115556	-0.0250195	0.00518811	0.106251	0.014556	0.00199959	-0.105051	0.136428	0.0134466	-0.0045207	-0.013939	0.0188277	-0.0013898
92	-0.013811	-0.0214947	0.00523184	0.108121	0.010476	0.0035018	-0.105982	0.13426	0.0100356	-0.0040163	-0.0124476	0.0206279	-0.0021527
92.5	-0.0118294	-0.0195882	0.00988174	0.111485	0.00606843	-0.0004528	-0.116391	0.132432	0.00866328	-0.003128	-0.01055	0.021604	-0.0034986
93	-0.0100418	-0.0227118	0.0107033	0.105381	0.0053084	-0.0054379	-0.125101	0.134104	0.00915691	-0.0020059	-0.0105829	0.0208536	-0.0058305
93.5	-0.0108205	-0.025928	0.0108494	0.0850814	0.00701684	-0.0070481	-0.119683	0.137911	0.00888875	-0.0020511	-0.0116485	0.0205314	-0.0064497
94	-0.0102552	-0.0278349	0.0145521	0.0718658	0.00828516	-0.0081605	-0.110192	0.140863	0.00916829	-0.0004303	-0.0144215	0.0200422	-0.0072398
94.5	-0.0130635	-0.0282924	0.0159413	0.0756666	0.00616579	-0.0084818	-0.103635	0.141945	0.00789336	-0.0008488	-0.0162763	0.0176767	-0.0089278
95	-0.0187228	-0.0240471	0.0162759	0.0742876	0.00524831	-0.0068836	-0.103588	0.139978	0.00664038	-0.0029896	-0.0150973	0.016667	-0.0092709
95.5	-0.0207209	-0.0183427	0.0169122	0.0629046	0.00652835	-0.0083486	-0.108983	0.134237	0.00593401	-0.0037534	-0.0132151	0.0164828	-0.0102166
96	-0.0217875	-0.0176741	0.0171988	0.0574545	0.00737402	-0.0079963	-0.111741	0.128704	0.00492368	-0.0063611	-0.0125916	0.0169384	-0.0101485
96.5	-0.0234974	-0.0199136	0.0174095	0.0588345	0.0113186	-0.0066281	-0.111643	0.129485	0.00503496	-0.0064568	-0.0127725	0.0188648	-0.009501
97	-0.0235131	-0.0194936	0.0170075	0.0633689	0.0150619	-0.0078063	-0.105648	0.13271	0.00485325	-0.0045097	-0.0123005	0.0199586	-0.0093873
97.5	-0.0209547	-0.0171863	0.0156673	0.0781296	0.0128294	-0.0098556	-0.100315	0.134097	0.0046998	-0.0030732	-0.0094331	0.0184824	-0.0080869
98	-0.0185116	-0.0191881	0.0158545	0.0921651	0.00778394	-0.0121271	-0.101271	0.128204	0.00407046	-0.0034993	-0.0073835	0.0165639	-0.0079349
98.5	-0.0173441	-0.0236119	0.0153773	0.0967734	0.00460427	-0.0131746	-0.10654	0.126109	0.00359045	-0.0072403	-0.0069986	0.0158917	-0.0105568
99	-0.0187381	-0.0241797	0.0144039	0.0918309	0.00232754	-0.0123488	-0.111236	0.136705	0.00312304	-0.0113542	-0.0087845	0.0152772	-0.011892
99.5	-0.0219846	-0.0208636	0.01643	0.0903367	0.00324421	-0.0111453	-0.118322	0.143444	0.00218733	-0.015706	-0.0132165	0.0145407	-0.0135072
100	-0.0232938	-0.0186419	0.0210021	0.0967482	0.00589485	-0.0124621	-0.124688	0.145201	0.00167368	-0.0164271	-0.0132931	0.0131149	-0.0149676

## Sheet: Fig 1d
		No.Cells
No Response		79
Acidic		32
Alkaline		6

## Sheet: Fig 1e
	Time(s)	All other astrocytes
		1	2	3	4	5	6	7	8	9	10	11	12	13	14	15	16	17	18	19	20	21	22	23	24	25	26	27	28	29	30	31	32	33	34	35	36	37	38	39	40	41	42	43	44	45	46	47	48
0.00159531	0	0.016106	-0.011538	0.010722	-0.005214	-0.002526	-0.012734	-0.018351	0.010508	0.026215	0.003745	0.015622	0.00781	-0.010002	-0.000229	-0.018789	-0.02289	0.002171	0.002108	-0.003724	0.00478	-0.01182	-0.01416	0.01116	-0.02335	-0.0144	0.0016	-0.0068	0.0144	0.0084	-0.0042	0.0409	-0.0039	0.008216	0.033006	0.017755	0.010213	0.004119	0.003508	0.012817	-0.008551	-0.002318	-0.005894	0.022569	-0.006201	-0.022817	0.004618	0.004741	0.009174
0.00186383	0.5	0.015805	-0.010008	0.01114	-0.005295	-0.0024	-0.012557	-0.016941	0.010333	0.026343	0.00361	0.016086	0.008604	-0.009784	-0.000155	-0.019271	-0.022325	0.003794	0.004057	-0.003246	0.00278	-0.01021	-0.01553	0.0117	-0.02216	-0.0129	0.0007	-0.005	0.0158	0.0053	-0.0042	0.0401	-0.0047	0.007889	0.03252	0.017052	0.012741	0.004693	0.003139	0.011269	-0.007016	0.000384	-0.004498	0.021149	-0.006578	-0.019933	0.005344	0.003077	0.008762
0.00215579	1	0.015571	-0.009326	0.011642	-0.00366	-0.001842	-0.01269	-0.01498	0.01035	0.028417	0.003911	0.016611	0.010207	-0.009001	0.000959	-0.018547	-0.02084	0.0035	0.004507	-0.002298	0.003	-0.01107	-0.01512	0.01306	-0.0222	-0.0128	0.002	-0.0047	0.0174	-0.0007	-0.0035	0.0387	-0.0061	0.007353	0.030161	0.016646	0.016556	0.005581	0.003705	0.010521	-0.005621	-0.00107	-0.00301	0.02105	-0.007146	-0.01916	0.005478	0.003673	0.0083
0.00250508	1.5	0.017329	-0.00837	0.011849	-0.003804	-0.001316	-0.012113	-0.01479	0.009544	0.028378	0.005204	0.016059	0.009331	-0.00753	-0.001077	-0.018312	-0.022717	0.004349	0.004165	-0.001294	0.00294	-0.00927	-0.0141	0.0132	-0.02198	-0.01	0.002	-0.0052	0.0192	-0.0004	-0.0032	0.0405	-0.0057	0.006448	0.028967	0.016512	0.018992	0.007017	0.00363	0.010888	-0.006341	-0.002365	-0.003263	0.019508	-0.005451	-0.017575	0.005544	0.006744	0.008114
0.00271671	2	0.016816	-0.008029	0.01196	-0.002586	-0.002282	-0.011626	-0.015114	0.008116	0.027888	0.006416	0.0143	0.008528	-0.006681	-0.001234	-0.019503	-0.020805	0.002806	0.005049	-0.000152	0.00245	-0.00778	-0.01236	0.01305	-0.02202	-0.0103	0.003	-0.0027	0.0188	-0.0014	-0.0018	0.0395	-0.0046	0.004781	0.03085	0.016895	0.018033	0.00958	0.003642	0.010292	-0.006599	-0.002301	-0.004053	0.018972	-0.004122	-0.015031	0.005298	0.008765	0.007693
0.00280548	2.5	0.015691	-0.008015	0.012347	-0.003227	-0.002151	-0.011304	-0.013508	0.00644	0.026789	0.006257	0.014463	0.007276	-0.006647	-0.000641	-0.019838	-0.017832	0.00203	0.005609	0.000804	0.00292	-0.00713	-0.01233	0.01332	-0.02214	-0.0098	0.0037	-0.0011	0.0192	-0.005	-0.0008	0.0379	-0.0055	0.004366	0.031998	0.017806	0.018286	0.009787	0.003748	0.008482	-0.005783	-0.001122	-0.00474	0.019666	-0.003992	-0.012255	0.004865	0.008813	0.006955
0.00278629	3	0.014857	-0.007288	0.013023	-0.003501	-0.002559	-0.010855	-0.011576	0.006538	0.025818	0.007106	0.014805	0.006584	-0.007239	-0.000678	-0.020786	-0.016098	0.002488	0.006536	0.000803	0.00379	-0.00601	-0.01281	0.01363	-0.02211	-0.0086	0.0033	-0.0009	0.0182	-0.0072	-0.0004	0.0367	-0.0072	0.004029	0.032266	0.018493	0.018973	0.009504	0.003111	0.007142	-0.005085	-0.000971	-0.004817	0.019379	-0.004477	-0.011592	0.004897	0.008268	0.006254
0.0026425	3.5	0.014559	-0.006613	0.013039	-0.003192	-0.003023	-0.010219	-0.011942	0.008083	0.024721	0.008702	0.013702	0.00579	-0.008223	-0.001075	-0.021481	-0.015708	0.002559	0.006912	6.9e-05	0.00357	-0.00426	-0.0135	0.01395	-0.02224	-0.0085	0.0024	-0.0004	0.0156	-0.0075	-0.0001	0.0358	-0.0082	0.001595	0.029157	0.016872	0.01961	0.011279	0.00305	0.006641	-0.005485	-0.001289	-0.005225	0.019209	-0.003035	-0.010886	0.006108	0.008942	0.007017
0.00243494	4	0.014721	-0.006685	0.012524	-0.003221	-0.002041	-0.009977	-0.013271	0.00924	0.0232	0.009369	0.012207	0.004674	-0.009065	-0.00068	-0.020643	-0.015566	0.00214	0.006541	-0.000426	0.00165	-0.00361	-0.01452	0.01474	-0.02309	-0.0096	0.0024	0.0016	0.0144	-0.0091	0.0006	0.0353	-0.0086	-0.000196	0.027979	0.014799	0.017419	0.012581	0.002983	0.00525	-0.005022	-0.000482	-0.005372	0.018338	0.000244	-0.009515	0.006753	0.009258	0.006649
0.00264558	4.5	0.015094	-0.006117	0.013579	-0.002865	-8.3e-05	-0.010743	-0.010361	0.008972	0.021731	0.009007	0.012835	0.004832	-0.009159	0.000611	-0.019877	-0.01501	0.003912	0.007624	-7.4e-05	-5e-05	-0.00527	-0.01136	0.01563	-0.02419	-0.0084	0.0024	0.0019	0.0153	-0.0095	0.0013	0.035	-0.0089	-0.001511	0.028235	0.01239	0.013127	0.013532	0.002973	0.003072	-0.003859	0.000666	-0.004772	0.017233	0.004165	-0.00719	0.006888	0.008674	0.005597
0.00246667	5	0.014381	-0.004412	0.014754	-0.001785	0.001102	-0.009813	-0.010971	0.007458	0.018436	0.007652	0.012117	0.002259	-0.0102	-0.000176	-0.021271	-0.013558	0.004174	0.006945	-0.000128	0.00012	-0.00283	-0.00988	0.01643	-0.0247	-0.0091	0.0033	0.0011	0.0128	-0.011	0.0018	0.0344	-0.0103	-0.000189	0.027846	0.013858	0.012012	0.008274	0.003139	0.000602	-0.002527	0.000964	-0.003068	0.016446	0.007159	-0.003804	0.006918	0.006881	0.004785
0.0023281	5.5	0.015955	-0.003242	0.014224	-0.00167	0.003587	-0.008426	-0.012514	0.007228	0.018458	0.008436	0.013068	0.002097	-0.011633	-0.000458	-0.021778	-0.013338	0.002264	0.006179	-0.000735	0.00103	-0.00338	-0.00815	0.01621	-0.02481	-0.0115	0.0036	0.0017	0.0115	-0.0123	0.0028	0.0343	-0.0103	0.00116	0.027552	0.013735	0.011345	0.004721	0.002847	0.000445	-0.002294	-0.000646	-0.002497	0.013341	0.005882	-0.001655	0.008907	0.005676	0.004828
0.002378	6	0.01733	-0.002572	0.014524	-0.002828	0.001797	-0.007814	-0.010574	0.008674	0.018281	0.010451	0.01196	0.001472	-0.010291	0.000495	-0.022541	-0.011886	0.001811	0.006518	-0.001162	0.00186	-0.00434	-0.00837	0.01623	-0.02663	-0.0125	0.0034	0.0019	0.0106	-0.0126	0.0023	0.0345	-0.0103	0.002526	0.027396	0.011341	0.011284	0.003613	0.003159	-0.000337	-0.000507	0.000852	-0.001067	0.011415	0.005932	0.000138	0.009376	0.005684	0.003644
0.00253329	6.5	0.017817	-0.002362	0.013571	-0.004165	0.000725	-0.007282	-0.007929	0.009495	0.01759	0.011593	0.0124	0.000249	-0.009642	9.5e-05	-0.022911	-0.011051	0.00197	0.006927	-0.001154	0.00209	-0.00487	-0.00878	0.01716	-0.02742	-0.013	0.0036	0.0019	0.0103	-0.0117	0.0021	0.0349	-0.011	0.005877	0.026711	0.009853	0.013357	0.004312	0.003762	-0.001474	0.00069	0.002061	0.000159	0.0094	0.007419	0.001322	0.00866	0.005658	0.002615
0.0026465	7	0.017348	-0.001957	0.013748	-0.004746	0.000729	-0.007119	-0.006665	0.008862	0.015947	0.012257	0.014352	-0.000499	-0.011296	-5.4e-05	-0.02256	-0.010115	0.001661	0.006378	-0.00151	0.00234	-0.00527	-0.00805	0.01831	-0.02671	-0.0127	0.0046	0.0019	0.0106	-0.0108	0.0023	0.0348	-0.011	0.008788	0.025738	0.008942	0.015471	0.005715	0.004216	-0.002373	0.000571	0.001374	0.000432	0.006803	0.009753	0.001678	0.007354	0.005022	0.002467
0.00269527	7.5	0.016462	-0.001756	0.015943	-0.0042	-0.000247	-0.006787	-0.006233	0.008531	0.01472	0.012998	0.015529	-0.000128	-0.013037	7.6e-05	-0.021876	-0.008929	0.000993	0.00565	-0.002006	0.00286	-0.00611	-0.00729	0.01843	-0.02585	-0.012	0.0057	0.0014	0.0114	-0.0097	0.0021	0.0345	-0.0094	0.009303	0.024232	0.009191	0.016498	0.008126	0.003431	-0.001256	0.000401	-0.000959	-0.001148	0.00415	0.010495	0.000804	0.007065	0.003919	0.003378
0.00258394	8	0.015928	-0.002026	0.018315	-0.003199	-0.002947	-0.005485	-0.005448	0.009814	0.01463	0.013173	0.01436	0.000573	-0.012518	-0.001081	-0.021541	-0.00788	0.000487	0.005363	-0.002286	0.00272	-0.00705	-0.00912	0.01714	-0.02562	-0.0123	0.0057	0.0001	0.0125	-0.0057	0.0013	0.0358	-0.0074	0.010963	0.020787	0.008656	0.018211	0.010069	0.001916	-0.002084	0.001031	-0.001269	-0.000467	0.001634	0.009669	0.000269	0.004677	0.000822	0.002843
0.00226942	8.5	0.015977	-0.00081	0.019294	-0.003496	-0.004574	-0.004232	-0.005886	0.009739	0.012297	0.011383	0.012958	-0.000277	-0.012386	-0.00271	-0.021508	-0.006058	-0.000545	0.003218	-0.003894	0.00313	-0.00509	-0.01143	0.01608	-0.02544	-0.0126	0.0057	0	0.0107	-0.0013	-0.0001	0.0364	-0.0086	0.01298	0.016432	0.008075	0.019949	0.011384	0.000925	-0.002468	0.00198	-0.00135	3.5e-05	-0.000826	0.010184	-0.000339	0.003104	4.7e-05	0.00288
0.00189535	9	0.014176	0.000325	0.020099	-0.005076	-0.006996	-0.00586	-0.007927	0.009175	0.011316	0.010293	0.01378	-0.000526	-0.010672	-0.003217	-0.019092	-0.005992	-0.001163	0.003653	-0.004951	0.0024	-0.00506	-0.01302	0.01462	-0.02477	-0.0106	0.0071	-0.0002	0.0084	-0.0029	-0.0009	0.0343	-0.0071	0.013299	0.012186	0.010476	0.018931	0.00899	0.000522	-0.002347	0.002195	-0.001621	0.00044	-0.00274	0.011493	-0.001035	0.002444	0.000786	0.003343
0.00186296	9.5	0.01365	0.002075	0.018829	-0.004543	-0.00769	-0.005149	-0.007162	0.009962	0.009816	0.010331	0.013035	-0.001327	-0.010193	-0.003661	-0.018487	-0.005696	-0.003136	0.00189	-0.006575	0.00149	-0.00522	-0.01347	0.01408	-0.02355	-0.0108	0.0084	-0.0011	0.0095	0.0001	-0.0005	0.0348	-0.0058	0.013461	0.010815	0.011358	0.01988	0.008724	0.000478	-0.002204	0.000374	-0.002241	0.001396	-0.003427	0.012108	-0.001738	0.00214	0.000855	0.003544
0.00211744	10	0.015668	0.002455	0.018354	-0.004148	-0.00659	-0.005608	-0.008035	0.010289	0.008689	0.011089	0.013185	-0.000797	-0.009286	-0.003601	-0.018552	-0.006193	-0.003624	0.000629	-0.008059	0.00152	-0.00463	-0.01276	0.01422	-0.02186	-0.0102	0.0083	-0.0015	0.01	0.0027	-0.0006	0.0348	-0.0056	0.013477	0.012108	0.010833	0.02265	0.010428	0.000176	-0.002938	0.000716	-0.001041	0.000635	-0.003057	0.010778	-0.002039	0.003316	0.002182	0.003158
0.0020075	10.5	0.016918	0.004102	0.018849	-0.005503	-0.005852	-0.005296	-0.008655	0.00992	0.007194	0.013039	0.013133	-0.00073	-0.008858	-0.002824	-0.017762	-0.007128	-0.003492	-0.000988	-0.008614	0.00237	-0.00424	-0.01284	0.0142	-0.0204	-0.0081	0.0069	-0.0015	0.0095	0.0023	-0.0009	0.0345	-0.0045	0.012005	0.013269	0.009303	0.022456	0.007674	6e-05	-0.003326	0.000328	-0.001184	0.001177	-0.00342	0.00928	-0.003143	0.001271	0.002783	0.003084
0.00175096	11	0.016661	0.005356	0.018872	-0.006599	-0.004731	-0.004332	-0.009156	0.009736	0.005763	0.015136	0.012567	-0.000619	-0.008423	-0.001976	-0.016677	-0.008128	-0.002989	-0.003869	-0.007371	0.00292	-0.00448	-0.01319	0.01394	-0.01994	-0.0075	0.0055	-0.0017	0.008	0.0007	-0.0012	0.0341	-0.0022	0.01115	0.013558	0.008185	0.021374	0.005159	8.8e-05	-0.003357	-0.000147	-0.002492	0.001135	-0.004111	0.008344	-0.004422	1e-05	0.002756	0.002645
0.00142852	11.5	0.015678	0.005107	0.018277	-0.006749	-0.003137	-0.003712	-0.008748	0.010138	0.005418	0.016537	0.011851	-0.000424	-0.008015	-0.001312	-0.016689	-0.008852	-0.002105	-0.007111	-0.005734	0.00261	-0.00422	-0.01222	0.01379	-0.02062	-0.0102	0.0049	-0.0026	0.005	0.0011	-0.0017	0.033	0	0.011558	0.012317	0.007908	0.019053	0.003568	3.6e-05	-0.003001	-0.000452	-0.004249	-0.000223	-0.00505	0.008167	-0.005544	0.001158	0.002387	0.001678
0.00119669	12	0.014711	0.004727	0.01854	-0.007335	-0.002475	-0.003851	-0.006007	0.010635	0.006359	0.017405	0.011524	-0.001114	-0.008443	-0.000453	-0.017916	-0.008504	-0.001358	-0.008881	-0.006258	0.00302	-0.00195	-0.01279	0.01309	-0.02151	-0.0099	0.0023	-0.0024	0.0014	0.003	-0.0016	0.0328	0.0017	0.011042	0.010786	0.007179	0.016765	0.003769	-0.001086	-0.002094	-0.001306	-0.003512	-0.000734	-0.007183	0.007535	-0.006819	0.00046	0.002729	0.001444
0.00112183	12.5	0.014154	0.003667	0.019402	-0.006101	-0.001595	-0.004581	-0.004729	0.011159	0.006566	0.017607	0.012088	-0.00103	-0.008578	0.000238	-0.017572	-0.005347	-0.001922	-0.010079	-0.007407	0.00187	-0.00342	-0.01294	0.0124	-0.02001	-0.0086	0.0023	-0.0021	-0.0001	0.0031	-0.0022	0.0312	0.0027	0.010255	0.008995	0.006598	0.014692	0.005308	-0.000872	-0.001777	-0.000829	-0.003213	-0.00038	-0.007935	0.007848	-0.008437	-0.000966	0.002931	0.00149
0.000838125	13	0.014318	0.003531	0.017295	-0.006335	-0.0023	-0.003915	-0.007852	0.011003	0.004197	0.014824	0.01104	-0.001347	-0.008595	0.000226	-0.017734	-0.005063	-0.000225	-0.010911	-0.009809	0.00141	-0.00291	-0.0139	0.01237	-0.01951	-0.0059	0.0035	-0.0034	-0.0009	0.005	-0.0029	0.0315	0.0024	0.009412	0.006498	0.007096	0.01343	0.010139	-0.000999	-0.000936	-0.000711	-0.003553	0.000242	-0.008629	0.007434	-0.009755	-0.002102	0.001715	0.001841
0.000804896	13.5	0.013065	0.003309	0.015378	-0.007375	-0.0021	-0.002014	-0.007774	0.0125	0.003002	0.016123	0.009486	-0.002175	-0.008234	-0.001745	-0.017589	-0.005479	0.000452	-0.010451	-0.0102	0.00203	-0.00125	-0.01305	0.01118	-0.01955	-0.0044	0.0032	-0.0029	-0.0031	0.0101	-0.0029	0.031	0.0032	0.008779	0.005084	0.007834	0.012158	0.011503	-0.001557	6.1e-05	-0.001141	-0.004178	0.000987	-0.009233	0.007147	-0.010121	-0.002409	0.000227	0.001755
0.000924604	14	0.012873	0.003526	0.015051	-0.008166	-0.001602	-0.000432	-0.008328	0.013911	0.003888	0.015589	0.009583	-0.002202	-0.008552	-0.001834	-0.015387	-0.003684	-0.000789	-0.01098	-0.01081	0.00151	-0.00136	-0.01243	0.01023	-0.0193	-0.0039	0.0031	-0.0028	-0.0036	0.0119	-0.0023	0.03	0.0041	0.008278	0.004382	0.008671	0.010934	0.010755	-0.002049	0.000141	-0.001782	-0.004372	0.001825	-0.009187	0.009111	-0.008678	-0.001361	0.000976	-6.8e-05
0.000838479	14.5	0.013503	0.004467	0.014595	-0.008136	-0.001553	0.001154	-0.009427	0.015355	0.003904	0.016595	0.010231	-0.000841	-0.007873	-0.001519	-0.013962	-0.002016	-0.001039	-0.011027	-0.011387	0.00051	-0.0022	-0.01164	0.00969	-0.01875	-0.0039	0.0032	-0.0032	-0.0026	0.0116	-0.0024	0.0293	0.0038	0.007856	0.004949	0.008481	0.010898	0.009696	-0.003078	0.000338	-0.001454	-0.005697	0.002905	-0.010678	0.006161	-0.008108	-0.004783	0.000101	-0.001774
0.000737583	15	0.013498	0.005452	0.014153	-0.007512	-0.001225	0.002547	-0.010135	0.015594	0.002784	0.017682	0.010237	0.000407	-0.007068	-0.002054	-0.013302	-0.000834	-0.000761	-0.011192	-0.011385	0.00052	-0.00184	-0.01035	0.0091	-0.01799	-0.0041	0.0029	-0.0032	-0.0024	0.0121	-0.003	0.0286	0.0025	0.006844	0.004047	0.00718	0.009939	0.009605	-0.003777	0.001239	-0.001605	-0.007418	0.00348	-0.011731	0.002256	-0.006092	-0.005746	6e-06	-0.002549
0.000549083	15.5	0.012733	0.006344	0.01452	-0.007099	-0.000809	0.0033	-0.00953	0.014184	0.002108	0.017017	0.010092	0.000689	-0.006583	-0.002485	-0.011981	0.000183	-0.001329	-0.011643	-0.010973	0.00136	-0.00115	-0.01045	0.00864	-0.01699	-0.0043	0.0026	-0.003	-0.0041	0.0126	-0.0025	0.0276	0.0018	0.005152	0.001452	0.004598	0.007918	0.010629	-0.004723	0.001759	-0.001683	-0.007739	0.003178	-0.012343	-0.001425	-0.004052	-0.005523	0.001129	-0.002819
0.000793229	16	0.012818	0.008128	0.015107	-0.007681	-0.002143	0.003668	-0.007946	0.013052	0.002798	0.017358	0.011162	0.001403	-0.004453	-0.001005	-0.010147	0.000255	-0.00164	-0.010394	-0.010581	0.0017	-0.00359	-0.01204	0.00878	-0.01741	-0.0045	0.0014	-0.0009	-0.0021	0.0158	-0.0034	0.0267	0.0027	0.005945	0.001002	0.005222	0.008539	0.008604	-0.006147	0.001211	-0.001309	-0.005714	0.002168	-0.012429	-0.003857	-0.002983	-0.005362	0.003393	-0.003107
0.00102031	16.5	0.011826	0.009706	0.014895	-0.009093	-0.002481	0.00506	-0.010657	0.012725	0.00491	0.017763	0.010084	0.001956	-0.003043	-0.001028	-0.008976	0.00133	-0.000253	-0.009812	-0.007984	0.00099	-0.00244	-0.01183	0.00905	-0.01707	-0.0013	0.0006	0	-0.0028	0.014	-0.0043	0.0258	0.003	0.006742	0.000711	0.005561	0.007896	0.007728	-0.006573	0.000484	-0.000894	-0.003801	0.003352	-0.011044	-0.00355	-0.002056	-0.006133	0.004527	-0.004603
0.00114662	17	0.011441	0.011142	0.016978	-0.009838	-0.001625	0.00648	-0.011678	0.013737	0.007402	0.016745	0.010209	0.001299	-0.003961	-0.001773	-0.009791	0.000951	0.000203	-0.008317	-0.008619	-0.00044	-0.00051	-0.00994	0.00816	-0.01567	0.0003	0.0007	0.0009	-0.0039	0.0145	-0.004	0.0249	0.0019	0.006819	0.00015	0.004315	0.003618	0.010349	-0.006705	-0.000248	3.4e-05	-0.003869	0.003345	-0.010791	-0.003787	-0.000296	-0.005861	0.005055	-0.004975
0.00106231	17.5	0.011505	0.011215	0.017461	-0.009035	-0.001453	0.006545	-0.012064	0.014113	0.008165	0.01302	0.007821	0.002286	-0.003972	-0.00187	-0.008278	0.001632	-0.000166	-0.008381	-0.008468	-0.00072	0.00046	-0.00941	0.00735	-0.01558	-0.0022	0.0003	0.0004	-0.004	0.0136	-0.0039	0.0237	0.0021	0.007774	-0.000913	0.004421	1.1e-05	0.011168	-0.00631	-0.000912	0.000704	-0.002556	0.004311	-0.009869	-0.003994	0.001399	-0.005816	0.004975	-0.005578
0.00101563	18	0.012076	0.011668	0.0165	-0.007039	-0.000416	0.007204	-0.013592	0.014117	0.009288	0.011253	0.006352	0.002603	-0.002424	-0.002063	-0.006833	0.002198	-0.00018	-0.00896	-0.008164	-6e-05	0.00081	-0.01026	0.00629	-0.01644	-0.0049	-0.0007	-0.0008	-0.0035	0.0118	-0.004	0.0227	0.0018	0.009105	-0.00243	0.004871	-0.002898	0.010987	-0.005302	-0.001776	0.001214	0.000219	0.006371	-0.008667	-0.004069	0.002644	-0.005896	0.004592	-0.006543
0.0008915	18.5	0.012248	0.01308	0.016044	-0.005933	9.3e-05	0.007477	-0.014443	0.014412	0.008828	0.011038	0.006091	0.002108	-0.001399	-0.001296	-0.006138	0.002104	-0.000751	-0.008684	-0.007588	0.00033	0.00059	-0.01111	0.00499	-0.01701	-0.007	-0.0007	-0.0014	-0.0029	0.0094	-0.0043	0.0214	-0.0002	0.010713	-0.005489	0.004385	-0.003232	0.00894	-0.003651	-0.003465	0.002268	0.002503	0.008413	-0.009177	-0.004155	0.003161	-0.00508	0.004582	-0.007305
0.00101187	19	0.011641	0.015163	0.016097	-0.006006	0.001364	0.007296	-0.014354	0.015286	0.00778	0.011586	0.006138	0.001925	-0.001154	-8.9e-05	-0.005398	0.001418	-0.001613	-0.007524	-0.006673	-0.00017	-0.00077	-0.01078	0.00438	-0.01661	-0.0099	0.0005	-0.0012	-0.0016	0.0067	-0.0044	0.0195	-0.0021	0.01151	-0.007812	0.003001	-0.00413	0.011393	-0.00297	-0.002657	0.002175	0.002954	0.008172	-0.008369	-0.001393	0.004142	-0.003124	0.005124	-0.005879
0.00137794	19.5	0.010876	0.01717	0.015768	-0.005975	0.00492	0.007261	-0.014408	0.015832	0.008157	0.012536	0.005606	0.002663	-0.0007	0.000728	-0.004564	0.00016	-0.001686	-0.00619	-0.006044	-0.0005	-0.00327	-0.00935	0.00566	-0.01592	-0.0102	-0.001	-0.0013	0.0015	0.0066	-0.0033	0.019	-0.0002	0.011691	-0.009577	0.000936	-0.005455	0.017262	-0.002221	-0.001845	0.001468	0.00182	0.008254	-0.006585	-0.001505	0.005204	-0.001883	0.003975	-0.005228
0.0016665	20	0.010638	0.018329	0.015917	-0.00534	0.007596	0.006727	-0.014158	0.014267	0.008087	0.01273	0.004274	0.003324	-0.000532	0.002401	-0.005599	-0.002112	-0.001218	-0.004839	-0.006758	-0.00191	-0.00416	-0.00878	0.00961	-0.01644	-0.0111	-0.0017	-0.0005	0.0031	0.0088	-0.0037	0.0203	-0.0013	0.013596	-0.007874	0.001095	-0.005291	0.018473	-0.001488	-0.001318	0.001226	0.001382	0.008807	-0.004776	-0.002099	0.006129	-0.002205	0.003138	-0.004757
0.00176012	20.5	0.007151	0.018249	0.01481	-0.005202	0.008981	0.007132	-0.012951	0.013597	0.010311	0.012613	0.004501	0.004987	0.000334	0.001161	-0.004364	-0.003908	-0.00114	-0.005533	-0.006843	-0.00213	-0.00649	-0.00826	0.00999	-0.01539	-0.0088	-0.0033	0.0007	0.0022	0.0062	-0.0044	0.0178	-0.0018	0.015391	-0.007896	0.000928	-0.004713	0.019872	-0.00099	-0.001071	0.002137	0.003161	0.009685	-0.00382	-0.000941	0.006638	-0.004526	0.004304	-0.003879
0.00197985	21	0.008297	0.019403	0.015762	-0.003565	0.010358	0.006679	-0.010382	0.012809	0.012221	0.011015	0.005326	0.003797	-0.000484	0.002058	-0.003538	-0.00075	0.000251	-0.005504	-0.006153	-0.00244	-0.00779	-0.00731	0.01014	-0.0142	-0.0078	-0.0038	0.0019	0.0023	0.0059	-0.0051	0.0154	-0.0008	0.016998	-0.010452	0.000258	-0.003561	0.021615	-0.001657	0.000241	0.001592	0.001631	0.009559	-0.003961	-0.000925	0.00567	-0.007023	0.004918	-0.00387
0.00200004	21.5	0.008611	0.0202	0.016931	-0.003064	0.012538	0.005577	-0.008684	0.0117	0.012334	0.007812	0.006456	0.003812	-0.000775	0.002009	-0.003762	0.002197	0.000475	-0.004001	-0.006435	-0.00336	-0.00779	-0.0061	0.00984	-0.01407	-0.0076	-0.0038	0.0032	0.0013	0.0068	-0.0052	0.0131	-0.0021	0.015969	-0.011119	-0.000344	-0.005228	0.023607	-0.002674	0.000452	0.001923	0.001534	0.009016	-0.003784	-0.002325	0.007605	-0.005872	0.00364	-0.004549
0.00188473	22	0.00899	0.020445	0.015674	-0.002742	0.012082	0.005872	-0.007561	0.012469	0.012049	0.00556	0.00586	0.003897	0.001914	0.001606	-0.004074	0.004028	-0.001003	-0.002355	-0.006936	-0.00382	-0.00729	-0.00557	0.00921	-0.0143	-0.0069	-0.0048	0.0037	0.0012	0.0083	-0.0048	0.0109	-0.0036	0.0145	-0.011938	-0.000868	-0.007218	0.023856	-0.00326	0.000231	0.002308	0.00181	0.007634	-0.003133	-0.003668	0.009438	-0.005346	0.002672	-0.004556
0.00167902	22.5	0.008706	0.020277	0.013147	-0.001611	0.011979	0.006568	-0.007145	0.013225	0.011574	0.004366	0.005136	0.003169	0.004219	0.001082	-0.002543	0.004791	-0.002534	-0.001754	-0.006747	-0.00351	-0.00755	-0.00541	0.00902	-0.01394	-0.0062	-0.0058	0.0028	0.0025	0.0097	-0.0041	0.0087	-0.0031	0.01341	-0.014354	-0.001204	-0.00846	0.018774	-0.003314	-0.000278	0.002551	0.002274	0.005966	-0.002028	-0.004706	0.010538	-0.006021	0.002282	-0.003852
0.00154229	23	0.00833	0.019692	0.012666	0.00011	0.013299	0.007069	-0.006273	0.013355	0.011736	0.003964	0.005342	0.001961	0.004178	0.0006	-0.000338	0.00388	-0.002922	-0.001611	-0.005638	-0.00345	-0.00905	-0.0041	0.00965	-0.01371	-0.0072	-0.0052	0.0011	0.0021	0.0099	-0.0032	0.0065	-0.0021	0.011557	-0.015351	-0.001024	-0.010798	0.013873	-0.003293	-0.001357	0.002937	0.003488	0.005976	-0.000687	-0.006246	0.012193	-0.00517	0.00099	-0.003698
0.00153533	23.5	0.008966	0.018682	0.015139	0.001851	0.013339	0.008019	-0.004188	0.013772	0.012719	0.004589	0.005869	0.001206	0.003383	0.000382	0.000279	0.001322	-0.002923	-0.000139	-0.003866	-0.00217	-0.00914	-0.00281	0.00919	-0.01507	-0.0084	-0.0069	-0.0005	0.0015	0.0094	-0.0021	0.0051	-0.0033	0.009123	-0.015666	-0.000934	-0.013272	0.009739	-0.003045	-0.001743	0.003931	0.005388	0.006237	-0.000131	-0.006051	0.015565	-0.003445	-0.001371	-0.00383
0.00137996	24	0.0078	0.017859	0.014423	0.004798	0.012532	0.008613	-0.004935	0.011551	0.010378	0.005546	0.007387	0.00086	0.002249	0.000299	0.003026	0.000824	-0.004526	0.002999	-0.001346	-0.00273	-0.00981	-0.00289	0.00852	-0.01628	-0.0121	-0.0067	-0.0011	0.0024	0.006	-0.0024	0.0033	-0.005	0.004564	-0.016086	-0.004168	-0.011873	0.012204	-0.002263	-0.002875	0.004988	0.007268	0.007291	0.00035	-0.005131	0.018235	-0.001326	-0.00166	-0.004827
0.00130506	24.5	0.009189	0.017587	0.012135	0.005666	0.012291	0.009289	-0.005662	0.012141	0.010618	0.003647	0.008048	0.000881	0.001582	0.001096	0.00402	-0.000904	-0.004542	0.00578	-0.001104	-0.00281	-0.01018	-0.00392	0.00833	-0.01661	-0.0154	-0.0069	-0.0028	0.0047	0.0029	-0.0023	0.0028	-0.0053	0.001265	-0.014275	-0.006494	-0.011662	0.011042	-0.00084	-0.004241	0.00592	0.008963	0.008345	0.000336	-0.003311	0.019695	0.000275	-0.001558	-0.005085
0.00149246	25	0.008656	0.016725	0.012929	0.006916	0.01327	0.009352	-0.005812	0.012858	0.011103	0.002881	0.007214	0.000629	0.001195	0.00159	0.00356	-0.000447	-0.002412	0.008031	-5.5e-05	-0.0025	-0.01043	-0.0035	0.00814	-0.01655	-0.0153	-0.0073	-0.002	0.0071	0.0028	-0.0031	0.0021	-0.0057	-0.000841	-0.010355	-0.00796	-0.012574	0.006449	0.001179	-0.005124	0.006595	0.010391	0.00849	-0.000568	-0.000437	0.019891	0.000598	-0.003089	-0.00295
0.00190502	25.5	0.009318	0.016056	0.01432	0.008805	0.013916	0.009838	-0.004958	0.01282	0.011602	0.000635	0.005979	7.2e-05	0.00102	0.001588	0.00422	8e-06	-0.002105	0.009918	0.000881	-0.00152	-0.00968	-0.00312	0.00844	-0.01644	-0.015	-0.007	-0.0007	0.0081	0.0035	-0.0027	0.0009	-0.0057	-0.002146	-0.00977	-0.009131	-0.013439	0.007175	0.00196	-0.005842	0.007132	0.011865	0.008139	-0.000199	0.001651	0.022212	0.002712	-0.002914	-0.000977
0.00202921	26	0.009984	0.015522	0.01452	0.010441	0.013508	0.010118	-0.002702	0.01241	0.010616	0.000833	0.004222	-0.000532	0.002757	0.001489	0.005344	-0.001201	-0.001799	0.009201	0.001605	-0.00065	-0.00908	-0.00347	0.00915	-0.01605	-0.0153	-0.007	-0.0005	0.0083	0.0037	-0.0016	-0.0002	-0.0053	-0.003372	-0.010263	-0.009978	-0.014766	0.007598	0.00261	-0.007604	0.007096	0.013701	0.00923	-0.000392	0.002716	0.021882	0.002953	-0.002698	0.000353
0.00182883	26.5	0.010242	0.014781	0.014036	0.010683	0.013404	0.010135	0.000121	0.011674	0.010388	0.000875	0.002803	-0.000903	0.003845	0.001081	0.004857	-0.003567	-0.001183	0.007004	0.002121	-0.00036	-0.00949	-0.0038	0.00935	-0.01491	-0.0145	-0.0079	-0.0009	0.0088	0.0032	-0.0017	-0.0006	-0.0048	-0.004554	-0.01229	-0.010278	-0.016939	0.006796	0.004057	-0.007646	0.006638	0.013717	0.009936	-0.000164	0.004085	0.019965	0.001784	-0.003356	0.001246
0.00157308	27	0.010858	0.01398	0.013514	0.01011	0.013745	0.010079	0.002164	0.011161	0.011945	-0.000851	0.002438	-0.001141	0.00336	0.000525	0.003416	-0.006157	-0.000865	0.005683	0.001494	0.00073	-0.00837	-0.00353	0.00815	-0.01295	-0.0132	-0.008	-0.0009	0.008	0.0008	-0.0012	-0.0013	-0.0048	-0.005846	-0.012097	-0.010132	-0.016745	0.002245	0.00612	-0.005682	0.005895	0.011749	0.009525	0.000556	0.005724	0.017557	0.000331	-0.004494	0.001914
0.00154081	27.5	0.012164	0.013746	0.012547	0.010725	0.012845	0.009879	0.002948	0.011825	0.012417	-0.000846	0.002516	-0.001722	0.004749	0.000487	0.00424	-0.008641	-0.000856	0.005544	-0.000959	0.00133	-0.00725	-0.00263	0.0075	-0.00998	-0.0145	-0.0067	-0.0007	0.0095	0.0007	-0.0021	-0.0014	-0.0058	-0.00729	-0.011585	-0.009974	-0.016027	-0.002282	0.006657	-0.00516	0.005092	0.010729	0.008369	0.000414	0.005327	0.016764	0.001807	-0.003223	0.002763
0.00122042	28	0.011247	0.013626	0.012379	0.011191	0.013689	0.009607	0.004263	0.01209	0.01155	-0.002716	0.00148	-0.002676	0.006843	-0.000278	0.004069	-0.00918	-0.001212	0.003765	-0.000461	0.00072	-0.00844	-0.00358	0.00683	-0.00992	-0.0153	-0.0073	-0.0016	0.0118	0.0022	-0.0015	-0.0025	-0.0038	-0.009223	-0.012385	-0.010289	-0.015957	-0.002312	0.005899	-0.003133	0.003256	0.009555	0.007698	-0.000253	0.003776	0.012647	0.001046	-0.003108	0.004477
0.00128363	28.5	0.013046	0.012206	0.012134	0.012125	0.013701	0.008819	0.008537	0.012235	0.010768	-0.001378	0.002961	-0.001159	0.00505	0.000461	0.00267	-0.009487	2e-06	0.00478	-0.00046	-8e-05	-0.0091	-0.00327	0.00707	-0.0105	-0.0119	-0.0087	0.0015	0.0129	0.0031	-0.0022	-0.0023	-0.0033	-0.009187	-0.012893	-0.010272	-0.016012	-0.002691	0.004804	-0.002257	0.002757	0.007943	0.006433	-0.000909	0.002704	0.008443	0.00011	-0.002993	0.005403
0.00111977	29	0.011638	0.01014	0.011571	0.013271	0.012774	0.007111	0.011779	0.012568	0.008015	-0.001904	0.00179	-0.000783	0.004426	0.001956	0.001454	-0.011524	0.000857	0.007324	0.000339	-0.00117	-0.0086	-0.00182	0.00769	-0.01039	-0.0099	-0.0095	0.0038	0.0127	0.0038	-0.0029	-0.0023	-0.0022	-0.007918	-0.013055	-0.010072	-0.016143	-0.003468	0.003753	-0.001577	0.002431	0.005425	0.004606	-0.00141	0.001462	0.006016	-0.000923	-0.002951	0.005561
0.000928271	29.5	0.009838	0.009528	0.011781	0.013693	0.012884	0.007086	0.013653	0.013125	0.006364	-0.003507	0.000546	-0.001984	0.005371	0.001663	0.001703	-0.011435	0.001487	0.006398	0.000665	-0.00186	-0.00723	-0.00048	0.00793	-0.01005	-0.008	-0.0104	0.0039	0.0106	0.0048	-0.0024	-0.0028	0.0003	-0.006259	-0.009081	-0.010383	-0.016241	-0.008767	0.003065	0.000616	0.000349	0.00156	0.002556	-0.001684	-0.001086	0.007047	-0.002327	-0.003279	0.005302
0.000651896	30	0.007367	0.008795	0.01209	0.013321	0.01296	0.007232	0.016589	0.012249	0.005716	-0.004781	0.000496	-0.002872	0.004988	0.001257	0.001694	-0.009796	0.00266	0.003942	0.000403	-0.00207	-0.00582	0.0001	0.00666	-0.00971	-0.0055	-0.0114	0.0031	0.008	0.0057	-0.0012	-0.0039	0.002	-0.006007	-0.007125	-0.010456	-0.016484	-0.013605	0.002533	0.000201	0.000995	0.0003	0.003142	-0.002066	-0.003348	0.006864	-0.003509	-0.003453	0.003039
0.000420458	30.5	0.005592	0.007436	0.012159	0.013302	0.012756	0.00716	0.019255	0.010765	0.006746	-0.004744	0.001261	-0.003105	0.003848	0.000819	0.001032	-0.007454	0.003677	0.002177	0.000463	-0.00218	-0.00517	0.00079	0.0033	-0.00885	-0.005	-0.0113	0.0032	0.0073	0.0058	-0.0006	-0.0057	0.0011	-0.007412	-0.007545	-0.010249	-0.016897	-0.017901	0.001623	-3e-05	0.002221	0.000771	0.002972	-0.003409	-0.002894	0.008922	-0.002502	-0.00473	0.001407
0.000392146	31	0.00607	0.005953	0.011693	0.014281	0.012119	0.007254	0.020353	0.009982	0.008807	-0.003655	0.002008	-0.003319	0.003533	8.1e-05	0.000316	-0.005555	0.003611	0.001931	0.001284	-0.00048	-0.00515	0.00322	7e-05	-0.00851	-0.005	-0.0105	0.0027	0.0064	0.0059	-0.0007	-0.0076	0.0032	-0.008351	-0.007183	-0.012717	-0.016711	-0.019104	0.001008	-0.000476	0.003163	0.001224	0.001364	-0.005016	-0.002429	0.010829	-0.000981	-0.00614	4.6e-05
0.000245354	31.5	0.007444	0.004074	0.009768	0.01491	0.009777	0.006888	0.023307	0.008603	0.008136	-0.003042	0.002561	-0.003057	0.002527	0.000749	-0.000609	-0.006403	0.003091	0.003372	0.00168	0.0017	-0.00101	0.00255	-0.00074	-0.00972	-0.0071	-0.0109	0.0027	0.0067	0.0055	0	-0.0075	0.0044	-0.008616	-0.005485	-0.014286	-0.016019	-0.021065	0.00109	-0.001358	0.003562	0.001214	-0.001396	-0.00622	-0.003192	0.011529	0.000169	-0.007341	-0.001165
0.000106792	32	0.007751	0.00206	0.007411	0.01467	0.009407	0.008473	0.0249	0.007108	0.008419	-0.003665	0.001359	-0.001615	0.003688	-0.000936	-0.000376	-0.00926	0.002615	0.005366	0.000959	0.00106	0.00241	0.00188	-0.00239	-0.01062	-0.0074	-0.0111	0.0028	0.0026	0.0009	0.0008	-0.0072	0.0063	-0.007461	-0.000934	-0.012917	-0.014341	-0.0258	0.001986	-0.00267	0.004519	0.003404	-0.002304	-0.005795	-0.003673	0.0125	0.001384	-0.00938	-0.001766
0.000196333	32.5	0.009781	0.001213	0.006054	0.015729	0.008933	0.00785	0.024628	0.00602	0.00778	-0.002517	-0.00083	-0.002526	0.003312	-0.000797	-0.000393	-0.00836	0.002216	0.004985	0.001861	0.001	0.00402	0.00269	-0.00293	-0.00988	-0.0084	-0.0096	0.002	0.0017	-0.0016	0.0006	-0.0075	0.0077	-0.009931	-0.000823	-0.013576	-0.012103	-0.023679	0.00403	-0.003345	0.005299	0.004255	-0.002469	-0.004936	-0.000133	0.010217	0.0007	-0.0076	-0.001221
0.000205896	33	0.010562	-0.000197	0.00498	0.015813	0.0084	0.007935	0.024307	0.005382	0.00542	-0.003635	-0.000918	-0.004322	0.001691	-0.000192	-9.5e-05	-0.007643	0.002149	0.005279	0.003029	0.00232	0.00443	0.00353	-0.00436	-0.00876	-0.0078	-0.0078	0.0014	0.0017	-0.0023	0	-0.0066	0.0082	-0.013488	-0.002311	-0.014681	-0.0101	-0.020054	0.004808	-0.003266	0.00525	0.005235	-0.001558	-0.005046	0.001533	0.008315	0.000604	-0.006127	-0.001136
7.63125e-05	33.5	0.01028	-0.00248	0.003905	0.015223	0.008813	0.008594	0.024799	0.006171	0.005273	-0.006339	-0.001285	-0.00545	0.000125	-0.000189	-3.7e-05	-0.007626	0.001692	0.00598	0.003374	0.00316	0.00471	0.00365	-0.00666	-0.0076	-0.0056	-0.0062	0.0017	0.0013	-0.0017	-0.0006	-0.0051	0.007	-0.015174	-0.00312	-0.013764	-0.010803	-0.022906	0.004917	-0.002649	0.004705	0.006097	-0.000361	-0.005436	0.002064	0.007139	0.001005	-0.005495	-0.001439
8.25e-05	34	0.008962	-0.003917	0.00391	0.015461	0.009448	0.008266	0.026391	0.006365	0.005989	-0.009331	-0.001911	-0.005397	-0.001047	-0.000199	-0.00083	-0.005278	0.002126	0.006268	0.003125	0.0023	0.0053	0.00381	-0.00822	-0.00611	-0.0039	-0.0047	0.0027	0.0012	-0.0001	-0.0012	-0.0041	0.0048	-0.016807	-0.003137	-0.013402	-0.010484	-0.027038	0.00614	-0.001914	0.004409	0.005966	-0.000296	-0.004512	0.004626	0.005999	0.00093	-0.005226	-0.001475
-0.000152896	34.5	0.007867	-0.00435	0.004903	0.016289	0.008483	0.006897	0.027928	0.006612	0.005816	-0.010085	-0.002058	-0.004816	-0.00174	0.000371	-0.002274	-0.001936	0.003665	0.00589	0.002666	0.00189	0.00544	0.00515	-0.0085	-0.00457	-0.0039	-0.0037	0.0036	0.0007	0.001	-0.0012	-0.0031	0.0046	-0.018398	-0.002539	-0.013471	-0.009372	-0.032161	0.005533	-0.001395	0.00321	0.004321	-0.00024	-0.006822	0.00219	0.002756	-0.001057	-0.005868	-0.001564
-6.76667e-05	35	0.008112	-0.004907	0.005011	0.016028	0.005292	0.00559	0.027385	0.008625	0.004866	-0.007705	-0.001929	-0.004495	-0.001768	0.001167	-0.003638	-0.001262	0.004592	0.004157	0.002237	0.0019	0.00476	0.00592	-0.00753	-0.00149	-0.0011	-0.0041	0.0052	-0.0006	0.0031	-0.0004	-0.0025	0.0062	-0.018616	-0.00338	-0.013939	-0.006776	-0.030131	0.004823	-0.001161	0.002564	0.002759	-0.001316	-0.008463	0.000735	0.002028	-0.002092	-0.005426	-0.001575
-0.00032825	35.5	0.007818	-0.004641	0.002652	0.014413	0.002841	0.003922	0.024083	0.008723	0.003898	-0.006947	-0.002945	-0.003917	-0.001024	0.001092	-0.004702	-0.000288	0.003037	-0.001404	0.002366	0.00134	0.00398	0.00563	-0.00743	0.00055	0.0042	-0.0028	0.0056	-0.0027	0.004	-0.001	-0.0022	0.0064	-0.018548	-0.003396	-0.01424	-0.003399	-0.028718	0.003816	-0.001147	0.001935	0.000928	-0.001457	-0.009268	0.000538	0.001822	-0.002199	-0.005042	-0.001928
-0.000311542	36	0.009019	-0.002679	0.004794	0.011569	0.003592	0.00373	0.02512	0.010111	0.005131	-0.006663	-0.00355	-0.003376	0.000653	-0.000531	-0.004469	-0.00124	0.000197	-0.003917	0.002135	0.00105	0.00526	0.00525	-0.00786	0.00122	0.0051	-0.0025	0.0047	-0.0048	0.0019	-0.0003	-0.0018	0.0061	-0.018095	-0.002163	-0.014288	0.001092	-0.028385	0.002523	-0.001304	0.001058	-0.001145	0.000345	-0.009527	0.001322	0.00078	-0.001772	-0.005487	-0.002854
-0.000504646	36.5	0.009004	-0.001238	0.006787	0.010526	0.004357	0.004117	0.025117	0.010246	0.005349	-0.006619	-0.003152	-0.003372	0.001039	0.000556	-0.004185	-0.00022	-0.000448	-0.005119	0.001171	0.0004	0.00459	0.00595	-0.00801	0.00204	0.0066	-0.0028	0.003	-0.0068	-0.0001	-0.0007	-0.0013	0.0059	-0.017341	-0.002418	-0.013816	0.002302	-0.031969	0.001924	-0.001669	0.000758	-0.001655	0.001301	-0.011453	0.000676	-0.000313	-0.002834	-0.006408	-0.003994
-0.000353167	37	0.009275	-0.000198	0.00802	0.010585	0.005201	0.005583	0.029223	0.010454	0.005247	-0.00812	-0.001091	-0.002568	0.001144	0.001214	-0.005903	0.001225	-0.001568	-0.00266	-9.2e-05	0.00012	0.00364	0.00692	-0.00815	0.00262	0.0083	-0.0018	0.0018	-0.0091	-0.0005	-0.0016	-0.0011	0.0064	-0.01648	-0.002396	-0.013167	0.002074	-0.034163	0.001766	-0.00177	0.000639	-0.002346	0.000848	-0.010966	0.002359	0.001	-0.002679	-0.009494	-0.004698
-1.80417e-05	37.5	0.009203	-0.00025	0.008091	0.010439	0.004995	0.004613	0.031298	0.010708	0.003972	-0.007326	-0.000529	-0.002168	0.002199	0.000593	-0.005715	0.002066	-0.002084	0.000343	-0.000424	-0.00014	0.00364	0.00761	-0.00853	0.00288	0.0101	0.0001	0.0015	-0.0097	-0.0004	-0.0016	-0.0014	0.0074	-0.015484	-0.000557	-0.012318	-0.000429	-0.029567	0.001135	-0.00282	0.000195	-0.003323	0.001857	-0.011828	0.003794	0.004032	-0.000676	-0.011347	-0.005014
6.125e-05	38	0.008453	-0.000213	0.00804	0.009863	0.00498	0.002476	0.029781	0.010953	0.003276	-0.006505	-0.001706	-0.002251	0.002055	-0.000386	-0.005279	0.002858	-0.002165	0.001281	0.000664	-0.00107	0.00334	0.00785	-0.00888	0.0035	0.0131	0.0009	0.0012	-0.0077	-0.002	-0.0006	-0.002	0.008	-0.014457	-0.001099	-0.011503	-0.000213	-0.028727	1.4e-05	-0.00458	-7.3e-05	-0.004511	0.003665	-0.01426	0.004251	0.008102	0.002062	-0.012263	-0.005283
-0.000168292	38.5	0.007664	0.00039	0.007921	0.009884	0.006069	0.000978	0.027754	0.0107	0.003575	-0.006455	-0.002883	-0.001831	6.7e-05	-0.000856	-0.005969	0.003407	-0.001975	0.00111	0.002164	0.00042	0.00338	0.00552	-0.00879	0.00431	0.0132	0.0012	0.0008	-0.0098	-0.0019	-0.0002	-0.0035	0.0077	-0.013357	-0.002528	-0.010714	0.001263	-0.029696	-0.001128	-0.005927	0.001126	-0.005688	0.00336	-0.016652	0.003642	0.01215	0.002894	-0.014699	-0.006178
0.000248104	39	0.007926	0.00041	0.006783	0.011155	0.007353	-0.000118	0.028222	0.009489	0.002779	-0.003939	-0.00283	-0.000708	-0.001148	-0.000928	-0.005511	0.002737	-0.001316	0.002244	0.002488	0.00021	0.00457	0.00642	-0.0081	0.00645	0.0142	0.0039	0.0008	-0.0096	-0.0026	-0.0009	-0.0049	0.0038	-0.011657	-0.000828	-0.010012	0.001719	-0.029982	-0.000476	-0.009507	0.002645	-0.003486	0.005535	-0.018108	0.007004	0.016876	0.005992	-0.01592	-0.007224
0.000449146	39.5	0.009015	0.000218	0.007132	0.010716	0.008508	0.000954	0.028032	0.008876	0.001716	-0.002238	-0.002736	-0.002261	-0.001388	-0.000654	-0.003935	0.00339	-0.00226	0.000452	0.002351	-0.00013	0.00682	0.00656	-0.00853	0.008	0.0128	0.007	-0.0017	-0.0109	-0.0009	0.0012	-0.0071	0.0024	-0.011366	-0.000161	-0.009905	0.002193	-0.029227	-0.000163	-0.011798	0.003426	-0.001769	0.007673	-0.019401	0.008315	0.020775	0.007078	-0.017365	-0.008154
0.000683188	40	0.009678	-0.000963	0.008589	0.011511	0.009528	0.001041	0.02608	0.007985	0.002245	-0.002018	-0.002518	-0.002106	-0.002492	-0.000462	-0.002633	0.004	-0.001484	-0.001047	0.003054	0.00012	0.00758	0.00615	-0.00734	0.00931	0.0123	0.0094	-0.0018	-0.0113	-0.0009	0.0027	-0.0076	0.0018	-0.012437	-0.000493	-0.010375	0.002683	-0.0275	7.2e-05	-0.013896	0.004293	0.000756	0.009557	-0.020015	0.009205	0.0232	0.007552	-0.019658	-0.008559
0.000887083	40.5	0.008593	0.000885	0.008371	0.011474	0.008761	0.000486	0.022959	0.007599	0.001321	-0.003003	-0.003087	-0.000419	-0.003612	-4.2e-05	-0.0021	0.001892	3e-05	-0.001635	0.00303	0.00113	0.00793	0.00587	-0.00634	0.01131	0.0128	0.0106	-0.0015	-0.0095	-0.0009	0.0029	-0.0076	0.0002	-0.010862	0.000856	-0.008115	0.000592	-0.026887	0.000514	-0.016675	0.005818	0.005033	0.011037	-0.019709	0.010796	0.024119	0.008783	-0.022949	-0.008174
0.000959521	41	0.009007	0.001382	0.007997	0.010242	0.006462	0.000608	0.021683	0.007097	0.000668	-0.00332	-0.003098	-0.000153	-0.003561	-0.000628	-0.001771	0.000295	0.000208	-0.002838	0.00374	0.002	0.00806	0.00531	-0.00605	0.01272	0.0129	0.011	-0.0015	-0.0076	-0.0007	0.0023	-0.0068	-0.0004	-0.009795	0.000865	-0.005967	-0.000801	-0.026878	0.000938	-0.018134	0.006392	0.008414	0.0115	-0.020368	0.008124	0.028052	0.010469	-0.02451	-0.007504
0.000900229	41.5	0.010049	0.000821	0.007504	0.00957	0.003816	-0.000143	0.019892	0.007292	0.000872	-0.001943	-0.003817	-0.000516	-0.003262	-0.000786	-0.000916	2.6e-05	0.000285	-0.003664	0.004192	0.0023	0.00794	0.00367	-0.00598	0.01322	0.0128	0.0112	-0.0014	-0.0071	-0.0015	0.0018	-0.0046	0.0002	-0.010043	-0.001848	-0.004409	-0.000533	-0.027756	0.001908	-0.019988	0.006655	0.011248	0.013486	-0.02076	0.007432	0.028477	0.010278	-0.024499	-0.008259
0.00102646	42	0.012323	0.000802	0.007188	0.009968	0.001667	-0.001303	0.01653	0.00791	0.000693	-0.000946	-0.004839	-0.000556	-0.003545	-0.000948	8e-05	0.000967	0.000656	-0.003439	0.004215	0.00276	0.00828	0.00103	-0.00608	0.01534	0.0144	0.0112	-0.0016	-0.0067	-0.0035	0.0018	-0.0022	-0.0014	-0.010154	-0.001114	-0.003146	-0.000473	-0.026497	0.002874	-0.02133	0.006551	0.012841	0.016109	-0.021038	0.008357	0.028573	0.010241	-0.024589	-0.008688
0.00121942	42.5	0.015361	0.001672	0.007567	0.010363	-0.00028	-0.001576	0.012943	0.008566	-0.000144	-0.001885	-0.005076	-0.000319	-0.004568	-0.001281	0.000627	0.002448	0.000803	-0.003323	0.004445	0.00148	0.00753	-0.00055	-0.00544	0.01728	0.0156	0.0119	-0.0024	-0.008	-0.0028	0.002	-0.0008	-0.0016	-0.010079	0.000439	-0.002173	-0.000656	-0.025516	0.003615	-0.022165	0.006175	0.013582	0.019037	-0.021457	0.010193	0.029423	0.011153	-0.02511	-0.008472
0.00132737	43	0.015406	0.002156	0.008824	0.009506	-0.00263	-0.001201	0.010981	0.009744	0.000569	-0.002705	-0.004786	-0.000327	-0.005799	3.7e-05	0.000875	0.003264	0.000497	-0.005274	0.005078	0.00128	0.0068	0.00059	-0.00585	0.01862	0.0152	0.0113	-0.0036	-0.007	-0.0012	0.0022	-0.0003	-0.0017	-0.009397	0.001121	-0.002053	-0.001608	-0.028387	0.004038	-0.023301	0.005825	0.015074	0.022386	-0.022537	0.011423	0.031052	0.013293	-0.025453	-0.008317
0.00168352	43.5	0.013466	0.004181	0.010882	0.008466	-0.001408	-0.000438	0.009553	0.00956	0.001431	-0.002829	-0.004191	0.000834	-0.005428	-0.000674	0.000103	0.001596	-0.000299	-0.005437	0.005028	0.00164	0.00645	0.00093	-0.00449	0.01949	0.0174	0.0111	-0.0039	-0.0051	-0.0012	0.0024	0.0013	-0.0019	-0.007077	0.000858	-0.000602	-0.000214	-0.027325	0.003619	-0.023824	0.006837	0.016934	0.022557	-0.023064	0.011621	0.03093	0.014741	-0.026004	-0.007694
0.0020465	44	0.012477	0.005469	0.010761	0.008634	-0.002013	-0.001546	0.008905	0.012427	-0.000258	-0.000376	-0.004787	0.001412	-0.006351	-0.001407	0.000283	0.000952	0.000607	-0.005557	0.003033	0.00127	0.00634	0.00116	-0.00198	0.01975	0.0175	0.0115	-0.0032	-0.0051	-0.0017	0.0032	0.0014	-0.0017	-0.003784	9e-06	0.001659	0.002708	-0.023689	0.00408	-0.024624	0.00785	0.017876	0.022732	-0.022989	0.012821	0.031933	0.015719	-0.027516	-0.007658
0.0023825	44.5	0.011952	0.006916	0.013854	0.005921	-0.002936	-0.002813	0.007887	0.013595	-0.000162	0.003017	-0.004494	0.00293	-0.00592	-0.001515	1e-05	0.000755	0.001437	-0.005926	0.002205	0.00112	0.00641	0.00114	-0.00128	0.01976	0.0153	0.0111	-0.0031	-0.0048	-0.0029	0.0036	0.0004	-0.0007	-0.002322	-0.000512	0.002969	0.00693	-0.017526	0.004245	-0.025417	0.008432	0.017469	0.022805	-0.022981	0.013517	0.033685	0.016612	-0.028399	-0.00791
0.00261933	45	0.012323	0.008379	0.017015	0.005138	-0.001662	-0.003194	0.007655	0.013471	0.000259	0.005556	-0.005254	0.004116	-0.00534	-0.001636	0.000399	-0.00169	0.002043	-0.004858	0.003146	0.00131	0.00666	0.0003	-0.00202	0.02021	0.0139	0.0104	-0.003	-0.0035	-0.0045	0.0034	-0.0005	0.0006	-0.001767	-0.001085	0.003716	0.010362	-0.014492	0.002888	-0.025861	0.008424	0.015675	0.022344	-0.023698	0.012225	0.03528	0.017738	-0.027174	-0.007973
0.00257698	45.5	0.013256	0.009892	0.019294	0.005611	-0.002188	-0.003339	0.007647	0.011459	0.00025	0.00454	-0.006594	0.005559	-0.005366	-0.002014	0.000419	-0.005428	0.001816	-0.004781	0.003727	0.00108	0.00701	-0.00125	-0.00198	0.0208	0.0151	0.0107	-0.002	-0.0028	-0.0056	0.0033	-0.0011	0.0016	-0.002303	-0.001721	0.003787	0.012846	-0.01522	0.002064	-0.026472	0.010091	0.016037	0.020562	-0.024617	0.012483	0.033283	0.018087	-0.026962	-0.00687
0.0019805	46	0.014263	0.011335	0.02067	0.005528	-0.004622	-0.003935	0.007454	0.008991	-0.000864	0.002259	-0.007349	0.006306	-0.006229	-0.002311	0.000129	-0.008347	0.001527	-0.004989	0.003485	0.00121	0.00729	-0.00165	-0.00329	0.01905	0.0151	0.0105	-0.004	-0.0026	-0.0051	0.0028	-0.0021	0.002	-0.00532	-0.003623	0.002217	0.01249	-0.0185	0.002011	-0.024708	0.01054	0.015606	0.019653	-0.024255	0.01235	0.03108	0.018093	-0.028288	-0.006793
0.00171025	46.5	0.015003	0.012303	0.021206	0.004884	-0.005339	-0.004695	0.007099	0.007606	-0.002818	0.002287	-0.007248	0.005086	-0.007953	-0.002095	0.000276	-0.009422	0.002269	-0.003079	0.003731	0.00286	0.00851	-0.00074	-0.00324	0.01851	0.0121	0.0101	-0.0033	-0.0026	-0.0063	0.0042	-0.0019	0.0024	-0.00729	-0.004754	0.000666	0.012048	-0.019433	0.001737	-0.022635	0.010714	0.015294	0.01826	-0.023979	0.009467	0.030784	0.017545	-0.028821	-0.007212
0.00176277	47	0.015196	0.01247	0.021117	0.005511	-0.004277	-0.004426	0.006402	0.005161	-0.003462	0.001727	-0.007415	0.0039	-0.010595	-0.001688	-0.000141	-0.009832	0.002912	-0.001264	0.004587	0.00338	0.00732	-0.0013	-0.00212	0.01939	0.0106	0.0097	-0.0021	-0.0022	-0.006	0.0046	-0.0027	0.0042	-0.005915	-0.003615	-0.000281	0.01237	-0.013897	0.001197	-0.021293	0.01112	0.015443	0.016347	-0.023673	0.005015	0.032337	0.016842	-0.028183	-0.007854
0.00195121	47.5	0.014259	0.014016	0.021669	0.005419	-0.003533	-0.003173	0.007783	0.004367	-0.005035	0.002142	-0.00762	0.004023	-0.013216	-0.002922	-0.000605	-0.012251	0.001465	-0.000735	0.004151	0.00337	0.00723	-0.0017	-0.00194	0.01996	0.0106	0.011	-0.0015	-0.0016	-0.0051	0.0045	-0.0026	0.0057	-0.004746	-0.002716	-0.000164	0.014959	-0.014287	0.001626	-0.021197	0.012101	0.015902	0.015692	-0.021018	0.006159	0.032618	0.017583	-0.0284	-0.008578
0.00210094	48	0.014577	0.013423	0.020775	0.00689	-0.004562	-0.002514	0.008117	0.004902	-0.006154	0.003119	-0.009363	0.002787	-0.0153	-0.00306	-0.000433	-0.013744	0.000889	-0.000535	0.005117	0.00284	0.00871	-0.00207	-0.0014	0.01982	0.0107	0.0113	-0.0017	-0.0011	-0.0046	0.0045	-0.0026	0.0062	-0.003897	-0.001934	0.000284	0.017807	-0.016611	0.000561	-0.021068	0.013395	0.018656	0.015249	-0.019938	0.004491	0.03236	0.020799	-0.026403	-0.008437
0.00196325	48.5	0.014857	0.012402	0.019595	0.00751	-0.006785	-0.001928	0.007401	0.003938	-0.006634	0.001855	-0.01013	0.002474	-0.01752	-0.001952	-0.000196	-0.012877	-6.7e-05	-0.002418	0.00598	0.00306	0.01062	-0.003	-0.00035	0.0193	0.0092	0.0113	-0.002	-0.0017	-0.0046	0.0034	-0.0024	0.0059	-0.004558	-0.001288	0.000174	0.016633	-0.016331	0.000364	-0.021111	0.014758	0.021861	0.015106	-0.018334	0.004053	0.03043	0.021315	-0.024786	-0.008285
0.00187029	49	0.016079	0.012278	0.018256	0.007221	-0.00679	-0.00175	0.007399	0.00267	-0.006334	0.000358	-0.010037	0.00278	-0.017825	-0.00126	-0.000753	-0.012172	-0.000699	-0.002428	0.004509	0.00382	0.01139	-0.00375	0.00065	0.01824	0.0068	0.0122	-0.0016	-0.0027	-0.0054	0.0018	-0.0014	0.0056	-0.005676	-0.001993	4e-05	0.014437	-0.014948	0.000861	-0.02112	0.015653	0.025008	0.015794	-0.015977	0.00504	0.027738	0.019681	-0.023615	-0.008301
0.00196381	49.5	0.017784	0.012926	0.017113	0.006834	-0.00633	-0.001434	0.008202	0.001548	-0.005365	-0.000529	-0.008841	0.002352	-0.017642	-0.001242	-0.000301	-0.012669	-0.001052	-0.002316	0.002217	0.00308	0.01035	-0.00252	0.00126	0.01624	0.007	0.0132	-0.0009	-0.0025	-0.0065	0.0028	-0.0001	0.0064	-0.007154	-0.00377	-0.000113	0.011429	-0.012691	0.001406	-0.020793	0.015512	0.027631	0.017786	-0.013048	0.006857	0.025623	0.017567	-0.022482	-0.008562
0.00177025	50	0.01914	0.013595	0.01629	0.006797	-0.007003	-0.000529	0.00953	0.000463	-0.004746	-0.000704	-0.007636	0.00146	-0.017419	-0.001538	0.000212	-0.013461	-0.001396	-0.003099	0.000997	0.00391	0.00968	-0.00188	0.00076	0.01691	0.0065	0.0119	-0.0012	-0.0045	-0.0053	0.0028	0.0024	0.0089	-0.007753	-0.003449	-0.002907	0.009665	-0.015642	0.001652	-0.019843	0.015765	0.02548	0.016619	-0.012497	0.005665	0.023138	0.015959	-0.019758	-0.008955
0.00162656	50.5	0.019751	0.013988	0.016186	0.006683	-0.007887	0.000574	0.011072	-0.000317	-0.005413	-0.000358	-0.007996	0.001776	-0.015876	-0.002397	-0.00215	-0.01256	-0.001806	-0.003055	0.000847	0.00535	0.00947	-0.00217	0.00016	0.0169	0.0081	0.0115	-0.0006	-0.0057	-0.0084	0.0019	0.0021	0.01	-0.007771	-0.003548	-0.00474	0.008945	-0.017991	0.002223	-0.018526	0.015213	0.024778	0.015057	-0.012065	0.005089	0.021619	0.016346	-0.018602	-0.007624
0.00163852	51	0.019265	0.014893	0.018923	0.005794	-0.009475	0.000827	0.010992	0.000424	-0.005589	-0.000508	-0.007788	0.002639	-0.015383	-0.005127	-0.003393	-0.008585	-0.002479	-0.004278	0.000874	0.00696	0.0091	-0.00138	-0.00135	0.01762	0.0083	0.0112	-0.0022	-0.005	-0.0095	0.0015	0.0024	0.0093	-0.006944	-0.004346	-0.00504	0.009754	-0.019263	0.002555	-0.017393	0.01461	0.024857	0.01468	-0.012174	0.005367	0.020201	0.015807	-0.016303	-0.006695
0.00152704	51.5	0.019047	0.015092	0.019763	0.00669	-0.010767	-0.000607	0.011888	-0.000831	-0.005903	0.001882	-0.007802	0.002229	-0.015584	-0.005478	-0.005931	-0.008669	-0.003594	-0.005116	-0.000438	0.00717	0.00882	-0.00105	-0.00176	0.01702	0.0086	0.0115	-0.0024	-0.0051	-0.0102	0.0013	0.0024	0.0097	-0.007448	-0.003189	-0.003207	0.007963	-0.020954	0.002615	-0.016822	0.014135	0.02536	0.016093	-0.012827	0.007107	0.01863	0.013681	-0.012729	-0.006981
0.0016169	52	0.020136	0.015644	0.019798	0.006984	-0.010438	0.000338	0.010962	-0.000472	-0.005955	0.001224	-0.0091	0.002095	-0.015615	-0.005924	-0.006112	-0.007448	-0.00351	-0.004231	-0.001279	0.007	0.00859	-0.00173	-0.00167	0.01632	0.0088	0.0129	-0.0029	-0.0056	-0.011	0.0012	0.0021	0.0101	-0.007709	-0.001854	-0.001596	0.00578	-0.022502	0.003558	-0.017181	0.012805	0.026347	0.018355	-0.013109	0.012454	0.017811	0.013801	-0.013472	-0.007084
0.00146008	52.5	0.020966	0.014819	0.020271	0.007619	-0.008977	0.000269	0.012161	-0.000941	-0.005934	-0.001698	-0.008675	0.002033	-0.017041	-0.006201	-0.007533	-0.008071	-0.002674	-0.003147	-0.001555	0.00664	0.00847	-0.00283	-0.00148	0.01557	0.0083	0.0138	-0.0037	-0.0069	-0.0122	0.0011	0.0021	0.01	-0.006285	-0.001307	-0.002155	0.004156	-0.023307	0.003753	-0.017876	0.012405	0.027079	0.018419	-0.013228	0.013082	0.018287	0.013424	-0.014168	-0.006756
0.00130042	53	0.022165	0.014658	0.020078	0.008228	-0.006091	0.001022	0.012736	-0.002591	-0.00624	-0.002384	-0.007891	0.001068	-0.017481	-0.006404	-0.008173	-0.00839	-0.00186	-0.003911	-0.002114	0.0055	0.00811	-0.00305	-0.00102	0.0142	0.0076	0.0127	-0.0038	-0.0086	-0.0128	0.0011	0.0023	0.0105	-0.007581	-0.000894	-0.0033	0.004247	-0.023474	0.004252	-0.018483	0.012301	0.027692	0.018493	-0.013212	0.012402	0.018402	0.012813	-0.014391	-0.006012
0.00134435	53.5	0.02258	0.01518	0.01996	0.008378	-0.003411	0.00215	0.013047	-0.005177	-0.006339	-0.001024	-0.007552	6.8e-05	-0.01744	-0.007499	-0.008294	-0.007274	-0.00141	-0.004886	-0.002851	0.00439	0.00618	-0.00168	-0.00091	0.01416	0.0091	0.0129	-0.0034	-0.0075	-0.0119	0.0013	0.001	0.011	-0.010139	-0.000394	-0.004472	0.0051	-0.023294	0.004792	-0.018519	0.012217	0.027797	0.01808	-0.013383	0.0118	0.018296	0.012353	-0.013432	-0.005119
0.0013	54	0.021422	0.015351	0.020408	0.007908	-0.002209	0.002474	0.014313	-0.007523	-0.005763	-0.000277	-0.007187	-0.00068	-0.01805	-0.00913	-0.008725	-0.005821	-0.000984	-0.004875	-0.003535	0.00626	0.00494	-0.00481	-0.00113	0.01422	0.0072	0.0138	-0.0041	-0.0068	-0.0126	0.0005	0.0017	0.0097	-0.011248	0.001831	-0.002628	0.004724	-0.022871	0.004681	-0.017396	0.011898	0.026788	0.015851	-0.014211	0.012675	0.01865	0.012548	-0.010396	-0.004493
0.00109535	54.5	0.020299	0.015021	0.019949	0.007096	-0.001152	0.002267	0.015652	-0.008221	-0.005287	-0.000926	-0.006016	-0.002546	-0.01813	-0.009347	-0.008268	-0.005633	-0.000173	-0.005884	-0.004232	0.00615	0.00417	-0.00566	-0.00224	0.01335	0.0062	0.0129	-0.0044	-0.0068	-0.0123	0.0001	0.0014	0.0106	-0.011975	0.003292	-0.001401	0.00468	-0.027067	0.004217	-0.01763	0.011523	0.027074	0.017565	-0.015247	0.010633	0.020913	0.014199	-0.010742	-0.005396
0.000883104	55	0.020377	0.01384	0.018968	0.007096	0.002138	0.000247	0.018611	-0.009768	-0.006837	-0.001239	-0.004465	-0.002869	-0.016635	-0.010584	-0.006252	-0.004471	-0.000522	-0.006434	-0.002725	0.00639	0.00418	-0.00624	-0.00328	0.01301	0.0066	0.0127	-0.0052	-0.0073	-0.0132	-0.0001	0.0007	0.0099	-0.012327	0.003998	-0.000785	0.004968	-0.035823	0.00408	-0.018657	0.011306	0.029012	0.019249	-0.015845	0.009173	0.021992	0.013369	-0.012043	-0.005914
0.000436875	55.5	0.022931	0.011001	0.017521	0.008073	-0.001439	-0.000447	0.018462	-0.011909	-0.00671	-0.002971	-0.004803	-0.005471	-0.016894	-0.012392	-0.008678	-0.004704	-0.002435	-0.005202	-0.003252	0.00707	0.00501	-0.0064	-0.00321	0.01291	0.0075	0.0125	-0.004	-0.0083	-0.0142	0.0006	0.0014	0.0089	-0.013334	0.003265	-0.001532	0.003792	-0.037015	0.004422	-0.019954	0.011027	0.032004	0.020698	-0.016553	0.009599	0.022602	0.012235	-0.014485	-0.006262
0.000276208	56	0.023092	0.010076	0.017916	0.007923	-0.001226	-0.000326	0.016634	-0.013651	-0.00693	-0.003778	-0.002659	-0.007408	-0.017583	-0.013267	-0.009121	-0.004612	-0.003788	-0.007009	-0.005592	0.00809	0.0065	-0.0061	-0.00276	0.01303	0.0075	0.0128	-0.0036	-0.0091	-0.0144	0.0015	0.0023	0.0077	-0.013554	0.003219	-0.00246	0.002166	-0.036811	0.00533	-0.021495	0.010718	0.035568	0.022122	-0.017473	0.012126	0.023853	0.012324	-0.017892	-0.006634
0.000667229	56.5	0.022629	0.009134	0.017748	0.009731	0.000104	0.000387	0.017227	-0.014272	-0.008292	-0.001925	-0.001241	-0.009011	-0.015735	-0.013699	-0.008715	-0.003103	-0.003221	-0.007244	-0.007272	0.00862	0.00827	-0.00527	-0.00267	0.01344	0.0073	0.0136	-0.005	-0.01	-0.0136	0.0018	0.003	0.0061	-0.012174	0.004701	-0.003523	-8.9e-05	-0.035137	0.006828	-0.025202	0.011396	0.039479	0.025425	-0.017095	0.013392	0.029298	0.013937	-0.020756	-0.007273
0.000903812	57	0.021023	0.007951	0.016227	0.010465	0.000177	0.000866	0.018817	-0.013309	-0.009194	-0.001206	-0.00078	-0.008985	-0.013926	-0.014476	-0.008452	-0.000807	-0.003104	-0.007152	-0.008375	0.00759	0.00943	-0.0042	-0.00252	0.01381	0.0086	0.0132	-0.0044	-0.0121	-0.0129	0.0015	0.0039	0.005	-0.011534	0.005303	-0.002958	-0.000527	-0.038571	0.00813	-0.029043	0.012226	0.042609	0.027805	-0.016927	0.014293	0.032676	0.015724	-0.021736	-0.006757
0.0008005	57.5	0.019326	0.006861	0.014305	0.009462	-0.000509	0.000661	0.019315	-0.011616	-0.009346	-0.002519	-0.000408	-0.008265	-0.012908	-0.015412	-0.008331	0.00199	-0.002991	-0.007984	-0.010334	0.00685	0.0079	-0.00555	-0.0019	0.0133	0.0073	0.0145	-0.0041	-0.0133	-0.0127	0.0011	0.0025	0.0035	-0.011353	0.005979	-0.002065	-0.000242	-0.04274	0.010016	-0.032569	0.013258	0.045938	0.030098	-0.016842	0.016464	0.035351	0.017315	-0.02413	-0.006751
0.00101292	58	0.018761	0.006022	0.013575	0.008334	-0.000274	0.000192	0.018587	-0.010013	-0.009137	-0.003228	0.000278	-0.008384	-0.011861	-0.016111	-0.008489	0.005843	-0.001363	-0.009289	-0.012723	0.00775	0.01022	-0.00392	-0.00139	0.0133	0.0072	0.0143	-0.0069	-0.0156	-0.0119	0.0007	0.0035	0.0029	-0.012185	0.008155	-0.001911	0.000762	-0.043294	0.012077	-0.035718	0.014037	0.04923	0.032333	-0.017276	0.019306	0.037662	0.019245	-0.027526	-0.007157
0.00130029	58.5	0.017842	0.005305	0.014544	0.006736	0.000743	0.000442	0.018279	-0.007665	-0.007571	-0.001617	0.000836	-0.00803	-0.011715	-0.017146	-0.010198	0.011061	-0.000397	-0.010371	-0.011975	0.00802	0.01164	-0.00275	-0.00221	0.01242	0.0062	0.0146	-0.0072	-0.0151	-0.0106	0.0009	0.0042	0.001	-0.012136	0.008876	-0.003909	0.002847	-0.045071	0.013176	-0.038583	0.013678	0.05159	0.034189	-0.019096	0.020901	0.039644	0.022694	-0.029593	-0.007016
0.00143904	59	0.018192	0.005054	0.014454	0.005406	0.002882	0.000726	0.017184	-0.005739	-0.006471	-0.001102	0.002983	-0.00701	-0.009259	-0.017392	-0.011053	0.013851	-0.0009	-0.012496	-0.013549	0.0081	0.01249	-0.00194	-0.00398	0.01227	0.0057	0.0143	-0.0066	-0.0128	-0.0105	0.0012	0.004	-0.0005	-0.011543	0.008643	-0.007186	0.005588	-0.047574	0.015665	-0.040722	0.014798	0.052419	0.034655	-0.018664	0.021362	0.040758	0.022712	-0.03121	-0.008128
0.00166975	59.5	0.019413	0.005322	0.013143	0.005473	0.003118	-0.000722	0.019273	-0.006114	-0.004737	-0.001054	0.004331	-0.007219	-0.00595	-0.018556	-0.010472	0.014021	-0.000983	-0.012435	-0.015957	0.00716	0.01315	0.00037	-0.00495	0.01271	0.0066	0.0137	-0.0068	-0.0115	-0.0085	0.0029	0.0031	-0.0005	-0.011833	0.008006	-0.006498	0.006853	-0.047768	0.017171	-0.042155	0.015486	0.053706	0.034533	-0.018724	0.021329	0.043154	0.023837	-0.034802	-0.009482
0.00174092	60	0.018647	0.004457	0.013453	0.00497	0.002499	-0.002292	0.018099	-0.006966	-0.00349	-0.00031	0.00534	-0.008368	-0.005133	-0.020799	-0.010241	0.014557	-0.002372	-0.014532	-0.015054	0.00601	0.01384	0.00283	-0.00545	0.01316	0.0078	0.0122	-0.0081	-0.0114	-0.0049	0.0045	0.0028	0.0002	-0.012296	0.008116	-0.006495	0.006679	-0.045074	0.018365	-0.043858	0.01621	0.05556	0.034871	-0.01962	0.022559	0.046056	0.025589	-0.039181	-0.009872
0.00180842	60.5	0.017547	0.004858	0.013718	0.004201	0.002882	-0.003997	0.018054	-0.007	-0.003828	-0.001482	0.00421	-0.009608	-0.004181	-0.02121	-0.010932	0.017828	-0.003316	-0.016342	-0.013942	0.0057	0.01437	0.00298	-0.0062	0.01264	0.0078	0.01	-0.0094	-0.0107	-0.0039	0.0045	0.0032	0.0001	-0.012972	0.009144	-0.007333	0.004737	-0.03883	0.019711	-0.046518	0.017195	0.058034	0.036393	-0.021237	0.025648	0.049084	0.027482	-0.043488	-0.008796
0.00153833	61	0.015184	0.004813	0.01408	0.00324	0.002948	-0.006834	0.016728	-0.006215	-0.005571	-0.002571	0.003925	-0.009784	-0.004324	-0.02182	-0.011106	0.020995	-0.004504	-0.017588	-0.01342	0.00496	0.01408	0.00216	-0.00548	0.01011	0.007	0.0101	-0.0093	-0.0097	-0.008	0.0054	0.003	-0.0009	-0.013784	0.010915	-0.008872	0.003826	-0.036141	0.019947	-0.049383	0.016772	0.061469	0.038395	-0.021272	0.024377	0.054942	0.029997	-0.049372	-0.009582
0.00162475	61.5	0.012657	0.004024	0.014045	0.002489	0.00308	-0.009684	0.013389	-0.005007	-0.007803	-0.001674	0.005425	-0.010204	-0.004758	-0.023201	-0.00974	0.0218	-0.005934	-0.018258	-0.014107	0.00441	0.0132	0.00461	-0.00465	0.01067	0.0055	0.0086	-0.0098	-0.0088	-0.0037	0.0059	0.0045	-0.0005	-0.014504	0.012914	-0.009997	0.002282	-0.034806	0.02085	-0.052953	0.018383	0.064956	0.041033	-0.022098	0.027041	0.059593	0.03216	-0.051813	-0.011532
0.00169252	62	0.012527	0.004383	0.013019	0.00235	0.005048	-0.01053	0.011008	-0.003629	-0.009275	9.2e-05	0.006505	-0.012323	-0.002842	-0.023486	-0.007311	0.021996	-0.006431	-0.017775	-0.015986	0.00169	0.01227	0.00507	-0.0055	0.00918	0.0071	0.0079	-0.0089	-0.0108	-0.0033	0.0066	0.0041	0.0004	-0.014945	0.015201	-0.009855	-0.00119	-0.035482	0.021907	-0.05649	0.020133	0.067783	0.043065	-0.022525	0.028804	0.063659	0.035963	-0.054594	-0.013343
0.00204754	62.5	0.012594	0.004818	0.013799	0.002028	0.006197	-0.011415	0.009183	-0.002362	-0.008573	-0.00015	0.007689	-0.011791	-0.001215	-0.024021	-0.004964	0.026517	-0.006611	-0.016509	-0.015246	7e-05	0.0126	0.00555	-0.00512	0.0097	0.0063	0.0072	-0.0092	-0.0112	-0.0042	0.0078	0.0046	-0.0005	-0.013333	0.015725	-0.007912	-0.002177	-0.035681	0.022856	-0.05949	0.021515	0.069266	0.043731	-0.022318	0.027909	0.066483	0.03998	-0.057369	-0.014471
0.00213598	63	0.012134	0.004987	0.012491	0.002459	0.005289	-0.011486	0.007301	-0.002009	-0.007096	-0.000636	0.008399	-0.013891	0.000117	-0.024154	-0.005	0.028636	-0.007169	-0.016461	-0.016795	-0.00066	0.0151	0.00778	-0.00329	0.01035	0.0069	0.0065	-0.0083	-0.0105	-0.0046	0.0085	0.0048	-0.0004	-0.011051	0.015588	-0.00531	-0.002178	-0.035414	0.023447	-0.061302	0.022733	0.068318	0.042152	-0.021806	0.023794	0.066043	0.039294	-0.056484	-0.014593
0.002563	63.5	0.010703	0.006014	0.011784	0.00242	0.006009	-0.011039	0.005427	0.000354	-0.006451	-0.002342	0.007844	-0.013634	0.003584	-0.024798	-0.004567	0.031737	-0.010303	-0.017835	-0.017984	-0.001	0.01772	0.00962	-0.00197	0.01123	0.0088	0.0066	-0.0071	-0.0083	-0.0031	0.0101	0.0037	-0.0002	-0.009859	0.015818	-0.003193	-0.002347	-0.033348	0.023408	-0.062236	0.023548	0.06803	0.043223	-0.021035	0.023786	0.066461	0.038295	-0.056318	-0.014232
0.00290906	64	0.00879	0.005821	0.012111	0.001475	0.006199	-0.011002	0.006312	0.001384	-0.007051	-0.002438	0.007744	-0.01287	0.005786	-0.024689	-0.004399	0.032848	-0.012193	-0.017752	-0.019327	-0.00102	0.01931	0.01047	-0.00181	0.01218	0.0105	0.0078	-0.007	-0.0056	-0.0009	0.0117	0.0022	-0.0009	-0.009068	0.016156	-0.000687	-0.00387	-0.033723	0.023671	-0.06388	0.024611	0.06906	0.044075	-0.021047	0.025536	0.067806	0.039724	-0.057158	-0.01525
0.00312735	64.5	0.007955	0.006021	0.012883	0.001452	0.005947	-0.010243	0.006061	0.001962	-0.00701	-0.001983	0.00778	-0.013551	0.008368	-0.024483	-0.003896	0.032609	-0.01379	-0.018772	-0.019582	-0.00089	0.02088	0.01232	-0.00126	0.01239	0.012	0.009	-0.0073	-0.0048	-0.0003	0.0111	0.0019	-0.0017	-0.008602	0.016581	0.002134	-0.00649	-0.036073	0.02426	-0.065976	0.025575	0.07028	0.044715	-0.020788	0.027752	0.069644	0.042479	-0.059961	-0.016485
0.00339831	65	0.008328	0.006464	0.013362	0.002483	0.005498	-0.009995	0.00462	0.003006	-0.005849	-0.001658	0.007719	-0.014321	0.010484	-0.024862	-0.003742	0.032984	-0.014678	-0.020064	-0.019164	-0.00227	0.02208	0.01337	0.00024	0.01375	0.0138	0.0118	-0.0077	-0.0047	0.0011	0.0126	0.0014	-0.0021	-0.008601	0.015286	0.00255	-0.008131	-0.035538	0.025117	-0.068139	0.025993	0.070668	0.045339	-0.01939	0.02938	0.07152	0.045021	-0.065166	-0.016775
0.003477	65.5	0.009479	0.007188	0.0134	0.003086	0.00477	-0.010765	0.004236	0.004941	-0.004668	-0.001642	0.007451	-0.014277	0.010799	-0.025551	-0.004752	0.034101	-0.014196	-0.020022	-0.019033	-0.00208	0.02219	0.0144	0.00035	0.01434	0.0148	0.0124	-0.0071	-0.0052	0.0005	0.013	-0.001	-0.0051	-0.007482	0.015779	0.00296	-0.007594	-0.035567	0.026221	-0.070378	0.024982	0.071953	0.045642	-0.019746	0.031305	0.073406	0.044782	-0.067852	-0.01756
0.00387392	66	0.010632	0.009124	0.01354	0.002339	0.004136	-0.010933	0.00568	0.007613	-0.004786	-0.00205	0.006833	-0.014772	0.010389	-0.025556	-0.006048	0.034643	-0.01286	-0.019686	-0.019341	-0.00245	0.02188	0.0152	0.00129	0.01447	0.0141	0.0134	-0.0066	-0.0053	0.003	0.013	-0.0021	-0.0077	-0.004625	0.019092	0.003463	-0.003749	-0.036585	0.026618	-0.071959	0.025051	0.072204	0.044848	-0.019844	0.034238	0.075017	0.047295	-0.068628	-0.017575
0.00438685	66.5	0.008112	0.009207	0.014023	0.003493	0.00667	-0.011896	0.006599	0.009463	-0.005536	-0.002498	0.006095	-0.014101	0.012549	-0.025152	-0.00406	0.038919	-0.010946	-0.021898	-0.019912	-0.00304	0.02154	0.01608	0.00185	0.01439	0.0139	0.0138	-0.0077	-0.0055	0.0038	0.0128	-0.0017	-0.0071	-0.003813	0.018623	0.00635	-0.00103	-0.035421	0.027082	-0.073499	0.026402	0.072994	0.043853	-0.0194	0.034971	0.076949	0.050306	-0.068834	-0.017215
0.00466273	67	0.009551	0.011754	0.012252	0.003129	0.006903	-0.0112	0.00454	0.009179	-0.007542	-0.001466	0.003713	-0.015507	0.013379	-0.0249	-0.003721	0.042114	-0.012526	-0.022423	-0.018952	-0.00323	0.02027	0.01775	0.00205	0.01352	0.0135	0.0135	-0.008	-0.0067	0.0031	0.0127	-0.0008	-0.0059	-0.003148	0.018324	0.009627	0.001364	-0.033099	0.027662	-0.074642	0.028178	0.074483	0.042913	-0.018299	0.03398	0.078806	0.052793	-0.068274	-0.016894
0.0052079	67.5	0.008012	0.013405	0.014023	0.002428	0.010344	-0.010919	0.003206	0.012338	-0.00929	-0.002409	0.002954	-0.015018	0.012975	-0.024836	-0.005414	0.045217	-0.012613	-0.023512	-0.01896	-0.00287	0.01869	0.01934	0.00246	0.01332	0.0121	0.0134	-0.0072	-0.0071	0.0033	0.0129	-0.0014	-0.0055	-0.001448	0.021369	0.0124	0.003531	-0.028632	0.027569	-0.073563	0.02754	0.075267	0.041731	-0.016669	0.036575	0.078663	0.054385	-0.064724	-0.017386
0.00554717	68	0.008947	0.01474	0.015324	0.000665	0.010016	-0.010793	0.004337	0.014061	-0.010004	-6e-05	0.002351	-0.014206	0.013806	-0.025296	-0.006151	0.045467	-0.012413	-0.022827	-0.018848	-0.00278	0.01806	0.02027	0.00297	0.01481	0.0108	0.0139	-0.0062	-0.0059	0.0049	0.0137	-0.0034	-0.0055	-0.000735	0.022245	0.013144	0.005118	-0.027933	0.027689	-0.073709	0.027493	0.075371	0.041494	-0.016105	0.035932	0.078417	0.05355	-0.063572	-0.016881
0.00574483	68.5	0.010012	0.015893	0.015119	-0.000338	0.010058	-0.011068	0.004349	0.01573	-0.010557	0.004026	0.001301	-0.013051	0.014967	-0.024949	-0.006223	0.044846	-0.012853	-0.022397	-0.017553	-0.00425	0.01821	0.02167	0.00238	0.01575	0.0137	0.0134	-0.0051	-0.0058	0.0058	0.0147	-0.0044	-0.0055	-0.000628	0.021885	0.012958	0.006016	-0.029007	0.026885	-0.073944	0.027336	0.074629	0.040862	-0.016194	0.036132	0.077805	0.052863	-0.062499	-0.017219
0.00556281	69	0.011556	0.017156	0.013831	-0.000279	0.010381	-0.011451	0.003054	0.017182	-0.011531	0.00641	0.000413	-0.012682	0.016699	-0.024208	-0.00613	0.043474	-0.01365	-0.022976	-0.016103	-0.00538	0.01629	0.02051	0.00176	0.01473	0.0159	0.0147	-0.0032	-0.0049	0.0042	0.0151	-0.0046	-0.0071	-0.00161	0.020345	0.014367	0.002295	-0.027702	0.025694	-0.073443	0.027016	0.07346	0.039419	-0.016398	0.03603	0.076018	0.05114	-0.060656	-0.018116
0.00518706	69.5	0.014254	0.018503	0.012724	0.000203	0.008969	-0.011255	0.003094	0.017558	-0.012621	0.006626	-0.000638	-0.013888	0.018861	-0.024157	-0.006132	0.041211	-0.014095	-0.023686	-0.015654	-0.00421	0.01755	0.0195	0.0025	0.01617	0.0155	0.0141	-0.0033	-0.0082	0.0038	0.0151	-0.0056	-0.0073	-0.001407	0.018964	0.016025	-0.000186	-0.029459	0.024911	-0.071501	0.026503	0.072337	0.037028	-0.01621	0.033845	0.072375	0.04683	-0.057598	-0.018965
0.00488244	70	0.014593	0.01924	0.013075	0.00145	0.008992	-0.010098	0.005159	0.018162	-0.013125	0.008563	-0.004138	-0.015181	0.018741	-0.024279	-0.006843	0.040906	-0.014108	-0.023944	-0.015099	-0.00473	0.01606	0.0196	0.00269	0.01751	0.0157	0.0153	-0.0037	-0.0101	0.004	0.0166	-0.0054	-0.0068	-9e-06	0.017745	0.017935	-0.001418	-0.034303	0.024223	-0.07008	0.024075	0.069634	0.03685	-0.017585	0.032162	0.071228	0.043506	-0.058467	-0.019935
0.00452352	70.5	0.01616	0.019977	0.012742	0.002941	0.010738	-0.008274	0.005334	0.016341	-0.013643	0.011052	-0.007136	-0.016592	0.017406	-0.024013	-0.008521	0.042858	-0.013126	-0.023418	-0.014072	-0.00586	0.01498	0.01757	0.00324	0.01739	0.015	0.016	-0.0039	-0.0111	0.0033	0.0169	-0.0044	-0.0069	-0.001055	0.013721	0.019045	0.002783	-0.042379	0.02321	-0.070634	0.023126	0.066365	0.035841	-0.018116	0.030772	0.070777	0.041459	-0.057141	-0.019619
0.00452002	71	0.016841	0.020501	0.014711	0.003758	0.011257	-0.007758	0.008561	0.015845	-0.013172	0.012016	-0.008536	-0.015232	0.018839	-0.022811	-0.009815	0.043376	-0.012332	-0.021805	-0.014882	-0.00655	0.01481	0.01596	0.00377	0.01719	0.0144	0.0167	-0.0035	-0.0103	0.0025	0.0167	-0.0044	-0.007	-0.001833	0.01156	0.020273	0.007025	-0.046783	0.022396	-0.071331	0.022919	0.064861	0.034441	-0.019004	0.028493	0.070201	0.0399	-0.055751	-0.020048
0.00472171	71.5	0.016135	0.020069	0.013969	0.00345	0.010593	-0.005781	0.008683	0.016882	-0.013582	0.01356	-0.009	-0.015421	0.019364	-0.022898	-0.009297	0.0442	-0.012436	-0.020705	-0.015744	-0.00644	0.01575	0.01658	0.00417	0.01799	0.0144	0.0174	-0.0035	-0.0089	0.0027	0.0166	-0.0058	-0.0059	-0.001668	0.013508	0.021869	0.010407	-0.043486	0.022099	-0.071324	0.02309	0.065584	0.033133	-0.020585	0.025808	0.06908	0.038533	-0.054934	-0.021563
0.00494585	72	0.016605	0.020687	0.012596	0.003155	0.011237	-0.00324	0.010151	0.017484	-0.015014	0.012582	-0.011156	-0.017274	0.020113	-0.021922	-0.008864	0.045668	-0.011984	-0.019854	-0.016902	-0.006	0.01792	0.0179	0.00471	0.01916	0.0146	0.0172	-0.005	-0.0086	0.0031	0.0165	-0.0065	-0.0044	-0.002373	0.01296	0.022732	0.014474	-0.044901	0.022553	-0.07089	0.023709	0.065871	0.032934	-0.02185	0.026905	0.067385	0.037772	-0.052998	-0.02154
0.00502981	72.5	0.018588	0.020609	0.012669	0.004042	0.012836	-0.001657	0.011657	0.0189	-0.015039	0.012151	-0.013647	-0.01754	0.020364	-0.020748	-0.010396	0.048666	-0.011716	-0.019218	-0.016626	-0.00634	0.01847	0.0187	0.00434	0.01956	0.0146	0.0183	-0.0047	-0.0087	0.001	0.0153	-0.0061	-0.0062	-0.00305	0.011539	0.02369	0.018131	-0.047224	0.022427	-0.06996	0.023436	0.064202	0.033222	-0.021446	0.027466	0.066882	0.03459	-0.052665	-0.021934
0.00541508	73	0.020833	0.020432	0.01352	0.00533	0.01387	-0.000243	0.012937	0.020301	-0.013648	0.013679	-0.014921	-0.017146	0.020104	-0.020614	-0.012701	0.050739	-0.011996	-0.019312	-0.015387	-0.00422	0.02188	0.01935	0.00452	0.02186	0.0147	0.0168	-0.0026	-0.0091	0.0009	0.0155	-0.0066	-0.0059	-0.002352	0.009732	0.026128	0.018958	-0.046923	0.022	-0.068347	0.022939	0.062014	0.032561	-0.020967	0.027466	0.0668	0.031413	-0.052672	-0.021693
0.00554085	73.5	0.021851	0.022095	0.013916	0.005404	0.013233	0.00203	0.014855	0.019843	-0.012505	0.015174	-0.015152	-0.018811	0.020728	-0.021281	-0.01347	0.049311	-0.012412	-0.020257	-0.014884	-0.00295	0.02292	0.02046	0.00306	0.02068	0.014	0.0183	-0.0018	-0.009	0.0028	0.0156	-0.0085	-0.0047	-0.001722	0.010335	0.026751	0.01899	-0.047099	0.021341	-0.066585	0.022141	0.060429	0.03187	-0.020863	0.027847	0.066851	0.029491	-0.052848	-0.021506
0.00560979	74	0.021344	0.022603	0.016378	0.004919	0.011058	0.001897	0.014128	0.020313	-0.010282	0.015966	-0.015498	-0.018479	0.02322	-0.021391	-0.01414	0.048759	-0.013299	-0.020515	-0.013531	-0.00207	0.02238	0.02001	0.00283	0.01932	0.0128	0.019	-0.0015	-0.0103	0.0054	0.0154	-0.0099	-0.0046	-0.001191	0.012429	0.026187	0.018387	-0.047525	0.020501	-0.065491	0.02081	0.060671	0.032767	-0.021399	0.029914	0.066795	0.029981	-0.053197	-0.022589
0.00545077	74.5	0.022072	0.021972	0.016644	0.004687	0.009971	0.002159	0.015754	0.02146	-0.010661	0.018754	-0.016735	-0.0203	0.02414	-0.022379	-0.014183	0.047473	-0.01243	-0.020429	-0.014205	-0.00161	0.02252	0.02125	0.00323	0.01759	0.0121	0.0192	-0.001	-0.012	0.0073	0.0148	-0.0103	-0.0049	-0.003041	0.009984	0.026213	0.013134	-0.045141	0.019819	-0.065038	0.020884	0.059847	0.031059	-0.023447	0.030089	0.066452	0.032256	-0.050221	-0.023156
0.00534433	75	0.023038	0.022349	0.015163	0.004128	0.011659	0.003255	0.016429	0.022046	-0.011518	0.018523	-0.017639	-0.022331	0.025045	-0.023437	-0.015209	0.050053	-0.011105	-0.020708	-0.013412	-0.00188	0.02297	0.02283	0.00322	0.01608	0.0115	0.0192	-0.0005	-0.0129	0.0073	0.015	-0.0105	-0.0051	-0.004844	0.008031	0.027425	0.009092	-0.041398	0.019014	-0.063526	0.020339	0.057575	0.030274	-0.0238	0.030383	0.064964	0.030787	-0.047782	-0.023555
0.00529444	75.5	0.02314	0.02216	0.015673	0.003649	0.012973	0.003248	0.017642	0.022271	-0.013034	0.018362	-0.018597	-0.022946	0.024203	-0.023536	-0.015203	0.051388	-0.010165	-0.020135	-0.014401	-0.00237	0.02291	0.02362	0.00267	0.01511	0.0107	0.0189	-0.0001	-0.0122	0.0063	0.016	-0.0108	-0.0046	-0.006591	0.006695	0.030127	0.006571	-0.035947	0.018024	-0.062532	0.020116	0.05594	0.030601	-0.024074	0.029827	0.063464	0.028666	-0.045741	-0.023845
0.00541844	76	0.024096	0.022636	0.014433	0.003595	0.013487	0.002951	0.016854	0.02292	-0.014312	0.01817	-0.019471	-0.022576	0.024482	-0.023602	-0.015513	0.052015	-0.010518	-0.018277	-0.015382	-0.00178	0.02343	0.02663	0.00266	0.01372	0.011	0.0184	0.0009	-0.0105	0.0063	0.0158	-0.0103	-0.0036	-0.006096	0.007522	0.031567	0.005913	-0.035822	0.016921	-0.062735	0.020688	0.055728	0.031532	-0.024858	0.028297	0.062895	0.028131	-0.044207	-0.024039
0.00562712	76.5	0.024931	0.022703	0.012948	0.003002	0.014583	0.003661	0.015795	0.023934	-0.015381	0.019031	-0.020213	-0.022334	0.026641	-0.023731	-0.01598	0.053344	-0.012124	-0.017336	-0.016284	-0.00259	0.02418	0.02602	0.00499	0.01376	0.0107	0.0194	0.0018	-0.0101	0.0052	0.0162	-0.0087	-0.0025	-0.00565	0.008805	0.032463	0.005267	-0.036908	0.016268	-0.062607	0.021489	0.054336	0.029963	-0.023921	0.028185	0.064484	0.030667	-0.044289	-0.024
0.00591175	77	0.024049	0.022543	0.013233	0.001623	0.016197	0.005258	0.016001	0.024974	-0.016304	0.022071	-0.020753	-0.022428	0.028699	-0.023697	-0.016649	0.054237	-0.014433	-0.017685	-0.017113	-0.00314	0.02492	0.02664	0.00431	0.01477	0.0119	0.0194	0.0031	-0.0089	0.0059	0.0179	-0.0069	0.0012	-0.006207	0.010377	0.03249	0.003916	-0.038929	0.016906	-0.06182	0.022062	0.053244	0.030093	-0.024451	0.027253	0.065219	0.030028	-0.042788	-0.024552
0.00588275	77.5	0.021658	0.023868	0.014009	0.000964	0.016721	0.00622	0.016164	0.025687	-0.016848	0.026564	-0.020909	-0.021946	0.028938	-0.023577	-0.018328	0.052242	-0.016695	-0.01688	-0.017478	-0.00295	0.02563	0.02627	0.0043	0.01618	0.0143	0.0214	0.0037	-0.0087	0.0064	0.0186	-0.0084	0.0006	-0.006677	0.009789	0.032478	0.000564	-0.041785	0.01748	-0.061593	0.022198	0.052816	0.030918	-0.02483	0.027413	0.065521	0.029036	-0.042762	-0.025898
0.0057685	78	0.020039	0.023275	0.013847	0.00262	0.0181	0.006351	0.016134	0.024976	-0.017775	0.028913	-0.020572	-0.020887	0.031535	-0.023524	-0.019679	0.050851	-0.01765	-0.015648	-0.019937	-0.00304	0.02671	0.02614	0.00369	0.01614	0.0164	0.0228	0.0031	-0.0068	0.0076	0.0192	-0.0099	-0.0007	-0.006891	0.008654	0.0326	-0.002758	-0.044994	0.018139	-0.062114	0.022258	0.052821	0.032117	-0.025	0.027865	0.065688	0.02843	-0.044668	-0.027568
0.00568769	78.5	0.020704	0.023245	0.012992	0.002139	0.017246	0.007636	0.014743	0.025508	-0.018467	0.03069	-0.022345	-0.021804	0.03309	-0.024633	-0.019003	0.048964	-0.019102	-0.016779	-0.019046	-0.00308	0.02747	0.02506	0.0039	0.01541	0.0187	0.0231	0.0022	-0.0052	0.0074	0.0197	-0.0101	-0.0015	-0.005585	0.009978	0.033663	-0.000108	-0.048236	0.019673	-0.06321	0.022962	0.052682	0.033494	-0.025399	0.026433	0.066095	0.028406	-0.048044	-0.028633
0.00578598	79	0.016996	0.022704	0.01435	0.003317	0.016422	0.009684	0.017525	0.026977	-0.017303	0.030463	-0.02278	-0.023703	0.034241	-0.024281	-0.018935	0.048532	-0.019155	-0.019265	-0.020753	-0.00265	0.02771	0.02432	0.00486	0.01478	0.02	0.0233	0.0019	-0.0043	0.0059	0.0194	-0.0088	-0.0012	-0.005693	0.010748	0.03344	0.001743	-0.050127	0.019627	-0.062641	0.022915	0.054111	0.033902	-0.026007	0.028236	0.065507	0.030258	-0.048791	-0.029757
0.0059641	79.5	0.017444	0.022553	0.01474	0.00418	0.016061	0.009154	0.019791	0.026279	-0.016445	0.028655	-0.021845	-0.025535	0.036211	-0.024676	-0.019798	0.047693	-0.019373	-0.019983	-0.022359	-0.00209	0.02803	0.02636	0.00497	0.01423	0.0187	0.0237	0.0022	-0.0027	0.0067	0.0183	-0.0072	-0.0002	-0.006971	0.01106	0.032144	0.002931	-0.050899	0.020604	-0.061992	0.023495	0.05551	0.034772	-0.025114	0.028206	0.065067	0.031593	-0.048692	-0.029184
0.00636675	80	0.017779	0.022465	0.013941	0.00556	0.017637	0.008292	0.020226	0.02545	-0.016365	0.026955	-0.021365	-0.02602	0.037451	-0.025976	-0.02042	0.048201	-0.019365	-0.020159	-0.023803	-0.00239	0.02874	0.02865	0.00482	0.01396	0.0178	0.0233	0.0028	-0.0017	0.0112	0.0184	-0.0073	-0.0005	-0.007384	0.012764	0.032814	0.004253	-0.047574	0.021883	-0.061869	0.024149	0.056982	0.035744	-0.024261	0.027736	0.066232	0.033877	-0.049819	-0.028187
0.00667596	80.5	0.017564	0.022282	0.013936	0.007451	0.017777	0.009226	0.021017	0.025109	-0.016684	0.025007	-0.02106	-0.025746	0.038116	-0.026964	-0.020203	0.052086	-0.019028	-0.020833	-0.024022	-0.00526	0.02679	0.02773	0.00602	0.01262	0.0174	0.0225	0.0039	0.0014	0.0111	0.0191	-0.0079	0.0017	-0.008248	0.013279	0.031639	0.004718	-0.043108	0.022809	-0.062551	0.024615	0.058596	0.036354	-0.024356	0.027919	0.069646	0.037821	-0.053132	-0.027686
0.00707321	81	0.017836	0.021914	0.015764	0.008975	0.015597	0.011686	0.022682	0.024587	-0.016396	0.022923	-0.02001	-0.025629	0.038881	-0.027303	-0.019131	0.057748	-0.018832	-0.021946	-0.023014	-0.00408	0.02802	0.02727	0.00622	0.01371	0.0182	0.0222	0.0051	0.0001	0.0099	0.0185	-0.0076	0.0014	-0.00987	0.01185	0.027461	0.003826	-0.037062	0.023049	-0.063062	0.026259	0.060116	0.035467	-0.023244	0.028165	0.072529	0.040412	-0.054723	-0.026931
0.00725646	81.5	0.016138	0.021171	0.017323	0.009672	0.017439	0.013454	0.021377	0.023984	-0.014807	0.023201	-0.018979	-0.025301	0.039398	-0.028294	-0.017246	0.060303	-0.019259	-0.022883	-0.023266	-0.00259	0.02841	0.02957	0.00608	0.0151	0.0176	0.0213	0.0046	-0.0007	0.009	0.0183	-0.0084	0.0012	-0.009379	0.011951	0.0259	0.006474	-0.043859	0.024779	-0.063065	0.026711	0.063337	0.035102	-0.02379	0.028697	0.073329	0.041712	-0.055941	-0.026543
0.00735258	82	0.016136	0.021199	0.016348	0.01028	0.019717	0.014056	0.018987	0.023822	-0.015222	0.024423	-0.018892	-0.02551	0.04233	-0.027745	-0.015134	0.063971	-0.020182	-0.02273	-0.023229	-0.0022	0.02887	0.0322	0.00576	0.01548	0.0166	0.0212	0.0038	-0.0026	0.0078	0.0178	-0.0086	0.0003	-0.009148	0.011596	0.024921	0.007781	-0.050353	0.026029	-0.062571	0.026404	0.06405	0.035287	-0.023762	0.028773	0.074292	0.043025	-0.056753	-0.025682
0.00729656	82.5	0.016533	0.020859	0.016927	0.009365	0.019859	0.01522	0.019857	0.025342	-0.016973	0.023695	-0.019103	-0.025529	0.044865	-0.028169	-0.015763	0.065346	-0.019839	-0.024429	-0.024258	-0.00224	0.02859	0.03384	0.00525	0.01601	0.0174	0.0209	0.0047	-0.0041	0.0078	0.0173	-0.0073	-0.0004	-0.011453	0.008511	0.023829	0.001815	-0.045725	0.026589	-0.061354	0.02583	0.062284	0.035423	-0.022907	0.028368	0.074758	0.044097	-0.056943	-0.024442
0.00746771	83	0.016452	0.021815	0.015756	0.008517	0.018534	0.016222	0.021648	0.027556	-0.016651	0.024699	-0.018856	-0.024636	0.046805	-0.029434	-0.016494	0.065515	-0.020228	-0.0258	-0.024253	-0.00194	0.02794	0.0343	0.00521	0.01691	0.0202	0.0199	0.0064	-0.0044	0.0093	0.0175	-0.0055	0.0003	-0.011315	0.007699	0.024713	-0.000558	-0.046066	0.027264	-0.058931	0.025821	0.060849	0.034157	-0.022112	0.027909	0.071832	0.043532	-0.056056	-0.023575
0.00758465	83.5	0.017417	0.022428	0.015959	0.008925	0.018014	0.015551	0.021445	0.028573	-0.015015	0.024487	-0.018482	-0.02567	0.048628	-0.030709	-0.015327	0.063904	-0.021122	-0.026764	-0.025178	-0.00185	0.02927	0.0335	0.00659	0.01628	0.022	0.0196	0.0058	-0.0055	0.0096	0.0179	-0.0052	0.0019	-0.010166	0.008034	0.026399	-0.001001	-0.048821	0.027201	-0.058362	0.026461	0.062374	0.031913	-0.022219	0.025762	0.068944	0.046014	-0.053603	-0.021821
0.00736817	84	0.018015	0.022898	0.016521	0.009908	0.018384	0.014521	0.019305	0.030137	-0.014083	0.023336	-0.018084	-0.026544	0.050928	-0.031406	-0.015074	0.063049	-0.021924	-0.027908	-0.026741	-0.00292	0.02793	0.03277	0.00788	0.01629	0.0215	0.0198	0.004	-0.004	0.0076	0.0174	-0.0049	0.0018	-0.012873	0.007428	0.024754	-0.001405	-0.048358	0.027921	-0.058344	0.026879	0.062907	0.031438	-0.02192	0.025026	0.06672	0.046702	-0.0524	-0.021191
0.007334	84.5	0.017103	0.023743	0.016232	0.010359	0.019057	0.014865	0.017177	0.031508	-0.014454	0.022699	-0.017969	-0.026729	0.052956	-0.031867	-0.015936	0.062756	-0.022185	-0.028823	-0.027975	-0.00378	0.02727	0.03269	0.00916	0.01822	0.0227	0.0193	0.0045	-0.0062	0.0067	0.0171	-0.0035	0.0016	-0.014387	0.00834	0.023388	-0.00199	-0.048837	0.029065	-0.058287	0.027468	0.062821	0.03164	-0.021149	0.025398	0.066233	0.046978	-0.051617	-0.021309
0.00736552	85	0.015861	0.024626	0.01568	0.010096	0.019396	0.01657	0.016247	0.031249	-0.01522	0.023311	-0.018104	-0.027602	0.053536	-0.032504	-0.015974	0.061762	-0.022113	-0.02869	-0.028401	-0.00427	0.02791	0.0327	0.009	0.01902	0.0251	0.0189	0.0042	-0.0064	0.0034	0.0167	-0.0041	0.0005	-0.014672	0.010816	0.022307	-0.002762	-0.050285	0.030292	-0.057842	0.028422	0.062944	0.031575	-0.019856	0.026303	0.067878	0.048148	-0.050532	-0.021577
0.00732621	85.5	0.017144	0.024289	0.016463	0.010358	0.01883	0.017394	0.015108	0.032415	-0.015575	0.024207	-0.017587	-0.028506	0.05315	-0.032535	-0.016163	0.062649	-0.022845	-0.028056	-0.02822	-0.00432	0.02719	0.03118	0.00839	0.02063	0.0257	0.0192	0.0028	-0.0064	-0.0017	0.0161	-0.0047	-0.0001	-0.01535	0.010328	0.019652	-0.001904	-0.050529	0.032605	-0.058374	0.027503	0.065928	0.033913	-0.017166	0.026938	0.066414	0.047505	-0.051512	-0.020783
0.00723737	86	0.016197	0.023507	0.016384	0.011318	0.019911	0.018802	0.017794	0.031435	-0.014604	0.022552	-0.018927	-0.027427	0.052875	-0.032431	-0.015531	0.061542	-0.025764	-0.028161	-0.026761	-0.0039	0.02648	0.02945	0.00775	0.02255	0.0264	0.02	0.0017	-0.0072	-0.0053	0.0152	-0.0051	-0.0007	-0.016178	0.010011	0.018233	-0.000983	-0.050901	0.033197	-0.058088	0.026852	0.068431	0.035628	-0.013813	0.025691	0.064456	0.048983	-0.054481	-0.019685
0.00717944	86.5	0.015995	0.02502	0.016158	0.01233	0.019506	0.020445	0.017818	0.030089	-0.014006	0.021837	-0.019834	-0.027251	0.053966	-0.033368	-0.016459	0.060392	-0.027066	-0.028492	-0.026971	-0.00358	0.02649	0.02784	0.00751	0.02382	0.0279	0.0201	0.001	-0.0085	-0.0064	0.0144	-0.0055	-0.0015	-0.01723	0.010595	0.019576	-0.000247	-0.051755	0.033812	-0.057003	0.026796	0.071477	0.035632	-0.010742	0.023684	0.061927	0.049704	-0.056579	-0.018723
0.00712827	87	0.016762	0.024898	0.017538	0.013524	0.019288	0.022204	0.019249	0.029463	-0.014609	0.023018	-0.02074	-0.028696	0.055518	-0.033177	-0.017096	0.060471	-0.026719	-0.030764	-0.028438	-0.00357	0.02669	0.02617	0.00742	0.02458	0.0285	0.0185	0	-0.0094	-0.0064	0.0141	-0.0058	-0.0019	-0.016619	0.011102	0.01836	-0.002397	-0.049794	0.034774	-0.055098	0.027178	0.074579	0.034323	-0.008544	0.021737	0.058209	0.048534	-0.056745	-0.018026
0.0069351	87.5	0.017635	0.02468	0.017533	0.014055	0.017936	0.023155	0.020379	0.028958	-0.013997	0.02279	-0.021674	-0.029987	0.055147	-0.032923	-0.017947	0.060872	-0.026833	-0.032599	-0.028951	-0.00256	0.02752	0.0263	0.00599	0.02653	0.0275	0.0174	-0.0007	-0.0101	-0.0053	0.0138	-0.0054	-0.0024	-0.015744	0.011242	0.016486	-0.005852	-0.046966	0.035188	-0.052287	0.027223	0.075298	0.033941	-0.0079	0.021002	0.051637	0.045262	-0.054957	-0.017497
0.00657523	88	0.017569	0.025413	0.018057	0.014537	0.016721	0.023409	0.022157	0.028556	-0.012187	0.020248	-0.022382	-0.031004	0.053984	-0.033172	-0.018112	0.06213	-0.02648	-0.03387	-0.029015	-0.00287	0.02772	0.02613	0.00646	0.02725	0.0283	0.0176	-0.0011	-0.0108	-0.0045	0.0132	-0.0058	-0.0045	-0.016169	0.009785	0.015416	-0.011032	-0.044359	0.034568	-0.050058	0.026987	0.074682	0.030508	-0.006607	0.018288	0.047749	0.044621	-0.05615	-0.016267
0.00639202	88.5	0.016733	0.0271	0.019257	0.015226	0.016021	0.023146	0.024567	0.028035	-0.011452	0.017665	-0.02326	-0.031871	0.053012	-0.034513	-0.017395	0.064294	-0.025775	-0.03555	-0.02888	-0.00372	0.02771	0.02604	0.00632	0.02642	0.0265	0.017	0.0003	-0.0108	-0.0023	0.0117	-0.0053	-0.0046	-0.015936	0.008666	0.015718	-0.015018	-0.040005	0.034195	-0.047961	0.026072	0.073976	0.028975	-0.005029	0.016014	0.042616	0.043382	-0.055376	-0.015102
0.00624183	89	0.016525	0.028287	0.018142	0.015622	0.0149	0.022534	0.025585	0.026677	-0.01304	0.017155	-0.024667	-0.0325	0.051632	-0.036937	-0.016812	0.066875	-0.026588	-0.037759	-0.028419	-0.00377	0.02861	0.02553	0.00704	0.02696	0.0268	0.0169	0.0017	-0.0111	-0.0021	0.0117	-0.0056	-0.0045	-0.015278	0.007847	0.016951	-0.018124	-0.034547	0.033837	-0.045715	0.024866	0.072477	0.028509	-0.003424	0.014705	0.037654	0.041921	-0.053601	-0.013852
0.00605871	89.5	0.017809	0.025576	0.016296	0.016356	0.015555	0.023035	0.025325	0.024161	-0.012545	0.014798	-0.024602	-0.033804	0.050589	-0.037655	-0.016205	0.071573	-0.027696	-0.038724	-0.031089	-0.00396	0.02888	0.02515	0.00678	0.02811	0.0263	0.0179	0.0021	-0.0127	-0.0036	0.0116	-0.0063	-0.0054	-0.015858	0.01106	0.018347	-0.016996	-0.033583	0.033173	-0.043188	0.02395	0.069496	0.02764	-0.00202	0.014408	0.034754	0.040895	-0.052488	-0.012385
0.00591419	90	0.019167	0.025335	0.015695	0.014998	0.015871	0.024126	0.025778	0.022548	-0.013152	0.013129	-0.025473	-0.032673	0.051404	-0.037651	-0.014967	0.074042	-0.027938	-0.039235	-0.030382	-0.00501	0.02962	0.02491	0.00618	0.02939	0.0259	0.019	0.0015	-0.0131	-0.0043	0.0117	-0.007	-0.0075	-0.017476	0.011282	0.019432	-0.016338	-0.03247	0.03366	-0.04276	0.024991	0.068759	0.027442	-0.000412	0.010939	0.031819	0.037842	-0.051757	-0.012984
0.00569871	90.5	0.018359	0.026112	0.016527	0.015726	0.015194	0.024457	0.025434	0.021759	-0.011929	0.015687	-0.026245	-0.032781	0.050552	-0.038994	-0.012915	0.074844	-0.029696	-0.038699	-0.030631	-0.00658	0.03144	0.02462	0.00599	0.03081	0.0271	0.0193	0.0009	-0.012	-0.0049	0.0121	-0.0075	-0.0094	-0.020429	0.007667	0.020117	-0.016282	-0.031165	0.033163	-0.042022	0.025078	0.067746	0.025163	-0.000622	0.008138	0.030016	0.036192	-0.051254	-0.012609
0.0056069	91	0.020466	0.027522	0.017211	0.015037	0.016657	0.024363	0.02296	0.020629	-0.011913	0.018352	-0.027166	-0.034119	0.05025	-0.039062	-0.011742	0.074535	-0.029953	-0.038779	-0.031248	-0.00742	0.03313	0.02464	0.00554	0.03255	0.0287	0.0196	0.0007	-0.013	-0.0077	0.0115	-0.0077	-0.0095	-0.019503	0.009418	0.021279	-0.013972	-0.034013	0.031941	-0.041056	0.024861	0.066124	0.023428	-0.00045	0.005861	0.027079	0.034496	-0.049321	-0.012081
0.00568215	91.5	0.020953	0.028488	0.017014	0.01404	0.017133	0.025787	0.02029	0.021061	-0.010646	0.020524	-0.028079	-0.036133	0.049996	-0.039799	-0.011813	0.072476	-0.03007	-0.038471	-0.032224	-0.0065	0.03607	0.02645	0.00462	0.03455	0.0297	0.022	-0.0001	-0.0156	-0.0057	0.0114	-0.0071	-0.0111	-0.018011	0.011725	0.022166	-0.012309	-0.034979	0.030546	-0.039856	0.024377	0.064063	0.023072	0.00054	0.004431	0.022431	0.032589	-0.045453	-0.011806
0.00570165	92	0.020536	0.029234	0.016756	0.013777	0.016021	0.027721	0.019845	0.022024	-0.008861	0.021493	-0.028895	-0.038	0.050964	-0.041024	-0.01318	0.069726	-0.031586	-0.037637	-0.033241	-0.00916	0.03626	0.02889	0.00442	0.03388	0.0305	0.0224	0.0009	-0.0131	-0.0055	0.0108	-0.0088	-0.013	-0.016703	0.013189	0.022137	-0.013273	-0.029328	0.030506	-0.038255	0.022645	0.06272	0.022717	0.000219	0.005286	0.017748	0.032322	-0.040545	-0.011869
0.00552021	92.5	0.021073	0.029742	0.016272	0.013487	0.015319	0.028315	0.020655	0.022128	-0.008269	0.020941	-0.029164	-0.039216	0.05251	-0.041978	-0.014838	0.067582	-0.032896	-0.037026	-0.033424	-0.01091	0.0377	0.02717	0.00356	0.03426	0.0328	0.0238	0.0028	-0.0142	-0.0043	0.0109	-0.0091	-0.0146	-0.017203	0.012131	0.021614	-0.011719	-0.028358	0.029201	-0.035651	0.021751	0.060977	0.023259	0.002463	0.003792	0.011778	0.030564	-0.038083	-0.012639
0.00525465	93	0.020638	0.029206	0.013828	0.011792	0.016403	0.027758	0.019292	0.02249	-0.008089	0.020044	-0.028255	-0.039814	0.051074	-0.043347	-0.01516	0.065813	-0.030822	-0.03704	-0.032213	-0.01121	0.03797	0.02582	0.0035	0.03527	0.0344	0.0252	0.0035	-0.0151	-0.0033	0.0121	-0.0094	-0.0142	-0.018309	0.009986	0.020895	-0.009223	-0.028691	0.028292	-0.033114	0.020874	0.058378	0.022306	0.004362	0.002315	0.006195	0.028801	-0.036224	-0.012768
0.00514167	93.5	0.020584	0.030291	0.01218	0.012137	0.016076	0.027764	0.021875	0.023975	-0.006749	0.021224	-0.027496	-0.039604	0.049787	-0.044399	-0.015961	0.063424	-0.032108	-0.036304	-0.032154	-0.01116	0.03842	0.02424	0.00315	0.03547	0.0341	0.0274	0.003	-0.0165	-0.0033	0.0128	-0.0103	-0.0144	-0.018206	0.007795	0.020289	-0.007719	-0.023937	0.027646	-0.031334	0.020093	0.056179	0.020671	0.00576	0.001137	0.001849	0.026937	-0.034838	-0.012984
0.00507931	94	0.020024	0.032171	0.012596	0.012573	0.016627	0.028659	0.024964	0.024221	-0.006151	0.020365	-0.027216	-0.040511	0.050957	-0.046061	-0.015615	0.062353	-0.032392	-0.035046	-0.031437	-0.0118	0.03891	0.02254	0.00166	0.03539	0.0329	0.0294	0.0022	-0.0179	-0.0034	0.0127	-0.0114	-0.0157	-0.018312	0.009082	0.019551	-0.006196	-0.021016	0.02675	-0.030936	0.019645	0.05608	0.019948	0.007037	0.000133	-0.000527	0.024596	-0.034107	-0.014502
0.00496452	94.5	0.02039	0.032056	0.012485	0.014757	0.016549	0.028858	0.024632	0.024919	-0.00466	0.020691	-0.027509	-0.040145	0.051296	-0.04625	-0.016152	0.061344	-0.031811	-0.037815	-0.030754	-0.01292	0.0382	0.02205	-0.00018	0.03575	0.0324	0.0303	0.0017	-0.0181	-0.0028	0.0127	-0.0123	-0.0166	-0.018595	0.01331	0.0187	-0.004657	-0.019645	0.025966	-0.028989	0.018078	0.05443	0.019641	0.007583	-0.00211	-0.001967	0.02401	-0.034981	-0.015558
0.00467081	95	0.02126	0.032286	0.01185	0.016312	0.017426	0.030451	0.023505	0.024586	-0.006562	0.020956	-0.028525	-0.040104	0.050294	-0.046025	-0.016051	0.06175	-0.031524	-0.037536	-0.030653	-0.01322	0.03675	0.02303	-0.00047	0.03473	0.0314	0.032	0.0014	-0.0182	-0.003	0.0132	-0.0124	-0.0173	-0.020146	0.011755	0.01588	-0.004963	-0.02057	0.024726	-0.027427	0.016729	0.053577	0.019119	0.007237	-0.003424	-0.002824	0.023941	-0.035411	-0.015616
0.00447996	95.5	0.021252	0.03342	0.011549	0.017756	0.019333	0.033358	0.023595	0.024795	-0.008651	0.020972	-0.028759	-0.040994	0.048665	-0.046	-0.015884	0.063588	-0.031664	-0.035918	-0.031088	-0.0156	0.03627	0.02348	-0.00085	0.03447	0.0326	0.0317	0.0011	-0.0156	-0.0038	0.0126	-0.0126	-0.0177	-0.021201	0.01067	0.013918	-0.005404	-0.021675	0.023354	-0.025799	0.015881	0.052838	0.018402	0.006117	-0.004813	-0.005302	0.022391	-0.034879	-0.014855
0.00452808	96	0.021155	0.034426	0.012086	0.018843	0.021198	0.035808	0.026192	0.025259	-0.008783	0.020792	-0.028641	-0.041699	0.047699	-0.046323	-0.016215	0.06529	-0.031787	-0.035162	-0.030837	-0.01663	0.03491	0.02497	-0.00028	0.03612	0.0312	0.0317	0.0021	-0.0175	-0.0013	0.0146	-0.0106	-0.0167	-0.02138	0.010704	0.013461	-0.00595	-0.022926	0.021906	-0.023805	0.01537	0.051148	0.017084	0.004614	-0.006667	-0.009719	0.018794	-0.033431	-0.013746
0.0045281	96.5	0.021703	0.034519	0.013387	0.018849	0.021015	0.036691	0.029412	0.024714	-0.008424	0.020883	-0.029366	-0.041274	0.047584	-0.046795	-0.017033	0.065751	-0.031034	-0.034887	-0.029574	-0.0173	0.035	0.02688	-0.00062	0.03706	0.0304	0.0325	0.003	-0.0195	0.0008	0.0148	-0.0094	-0.0151	-0.021166	0.011322	0.012179	-0.003284	-0.020668	0.019717	-0.021254	0.013704	0.045331	0.013134	0.004158	-0.008062	-0.01166	0.015818	-0.032617	-0.013944
0.00450498	97	0.020502	0.034862	0.014855	0.018574	0.01701	0.037483	0.027933	0.023975	-0.009836	0.022406	-0.029944	-0.04099	0.046709	-0.047102	-0.018147	0.066244	-0.028688	-0.033612	-0.029506	-0.01734	0.03571	0.02853	7e-05	0.03722	0.0297	0.0319	0.0043	-0.0221	0.005	0.0156	-0.009	-0.014	-0.020725	0.011845	0.011325	-0.000425	-0.018335	0.018023	-0.020221	0.013641	0.041716	0.010206	0.000767	-0.00968	-0.009885	0.013918	-0.029498	-0.014751
0.00445865	97.5	0.019424	0.036224	0.01343	0.018773	0.014221	0.038305	0.028897	0.022063	-0.007642	0.025087	-0.029278	-0.040604	0.047749	-0.047307	-0.018925	0.066438	-0.027773	-0.033459	-0.028317	-0.01749	0.03602	0.02995	0.00056	0.03703	0.0301	0.0313	0.0054	-0.0238	0.0077	0.016	-0.0091	-0.0142	-0.019828	0.011543	0.012638	0.000399	-0.018692	0.016309	-0.018586	0.012701	0.036419	0.007324	-0.002315	-0.00794	-0.010245	0.010859	-0.027724	-0.015623
0.00396027	98	0.019106	0.036714	0.014002	0.018548	0.013742	0.040446	0.028368	0.021871	-0.009578	0.02595	-0.029428	-0.040869	0.047076	-0.047923	-0.017574	0.06789	-0.029185	-0.034454	-0.027172	-0.01825	0.03562	0.03043	0.00022	0.03684	0.0314	0.0315	0.005	-0.0247	0.0067	0.0159	-0.0097	-0.0147	-0.019824	0.009062	0.011527	-0.00187	-0.018603	0.014451	-0.016606	0.010906	0.030165	0.004621	-0.004635	-0.005387	-0.011964	0.007314	-0.026925	-0.015929
0.00344946	98.5	0.01962	0.036933	0.014081	0.019394	0.016155	0.040428	0.029042	0.023413	-0.01012	0.024983	-0.028523	-0.03899	0.046425	-0.048584	-0.0172	0.067218	-0.028858	-0.033796	-0.027352	-0.01912	0.03511	0.02954	0.00051	0.03662	0.0318	0.0314	0.0026	-0.0269	0.0036	0.0164	-0.0105	-0.0141	-0.02024	0.005663	0.009326	-0.005376	-0.018623	0.012422	-0.015424	0.009158	0.025491	0.002629	-0.006553	-0.007462	-0.011753	0.005157	-0.025237	-0.014833
0.00336375	99	0.019335	0.037803	0.012621	0.019427	0.018219	0.03897	0.028498	0.0236	-0.009574	0.02708	-0.028539	-0.037273	0.047446	-0.049351	-0.017824	0.066952	-0.029631	-0.032584	-0.027767	-0.01904	0.03551	0.03137	0.00131	0.03589	0.0316	0.0317	0.001	-0.0298	-0.0011	0.0163	-0.0115	-0.0144	-0.019685	0.00619	0.010527	-0.002387	-0.0236	0.011511	-0.014272	0.008233	0.023226	0.00549	-0.006973	-0.006363	-0.011884	0.002829	-0.022137	-0.015493
0.0032511	99.5	0.019108	0.038788	0.012399	0.018773	0.020075	0.038752	0.027392	0.022737	-0.009819	0.029223	-0.028408	-0.036697	0.048316	-0.049019	-0.018406	0.066543	-0.030437	-0.031458	-0.028347	-0.01903	0.03558	0.0337	0.00034	0.03565	0.0314	0.0302	0	-0.0335	-0.0018	0.0174	-0.0123	-0.0146	-0.019947	0.007243	0.009481	-0.000988	-0.0269	0.011125	-0.013993	0.00834	0.021199	0.006712	-0.008686	-0.004517	-0.010812	0.001763	-0.021537	-0.014985
0.00311956	100	0.019421	0.038537	0.012782	0.017905	0.022518	0.040041	0.027012	0.021619	-0.010935	0.030995	-0.027554	-0.036468	0.04795	-0.047733	-0.018588	0.064683	-0.030565	-0.029911	-0.028643	-0.01942	0.03391	0.03264	-0.0002	0.03579	0.0296	0.0309	-0.0015	-0.0335	-0.0024	0.0167	-0.0127	-0.0118	-0.02107	0.008851	0.006068	-0.001263	-0.028435	0.010739	-0.013843	0.008457	0.020438	0.007	-0.010185	-0.0035	-0.009865	0.001526	-0.021681	-0.014584
0.00310485	100.5	0.020012	0.03664	0.010817	0.017	0.025409	0.040947	0.027155	0.020714	-0.010894	0.035216	-0.026704	-0.036107	0.047377	-0.047061	-0.019196	0.061693	-0.031247	-0.02745	-0.027916	-0.02036	0.03365	0.03478	0.00023	0.03486	0.0299	0.0306	-0.0021	-0.0306	-0.0015	0.0162	-0.0128	-0.0102	-0.020108	0.006666	0.003654	-0.005497	-0.028688	0.010051	-0.013388	0.007726	0.021286	0.006794	-0.01052	-0.003786	-0.009692	0.00181	-0.021403	-0.014937
0.00309352	101	0.022236	0.03562	0.010225	0.016955	0.028288	0.041959	0.026252	0.022094	-0.008607	0.037607	-0.025169	-0.038145	0.047281	-0.047256	-0.021272	0.059978	-0.032677	-0.025797	-0.02695	-0.02044	0.03319	0.03437	-4e-05	0.03424	0.0299	0.03	-0.0018	-0.0298	-0.0013	0.0158	-0.0128	-0.0081	-0.019324	0.003854	0.001666	-0.009164	-0.028908	0.009518	-0.013375	0.005354	0.021367	0.004995	-0.010671	-0.001454	-0.008217	0.002928	-0.02179	-0.014132
0.00304594	101.5	0.022492	0.039497	0.01025	0.017896	0.026768	0.040721	0.027513	0.02474	-0.008788	0.038973	-0.024974	-0.037136	0.047467	-0.047639	-0.02445	0.058835	-0.030709	-0.02715	-0.026398	-0.02023	0.03231	0.03191	-0.00047	0.03405	0.0299	0.0299	-0.001	-0.0306	-0.0007	0.0157	-0.0126	-0.006	-0.019338	0.000543	0.000341	-0.010852	-0.029329	0.008774	-0.011344	0.002757	0.019768	0.005746	-0.01111	0.000815	-0.008774	0.002301	-0.020185	-0.013986
0.00324748	102	0.02382	0.042376	0.010713	0.019178	0.025689	0.041044	0.028368	0.028088	-0.009746	0.040333	-0.024128	-0.035935	0.048432	-0.046908	-0.024283	0.059047	-0.031467	-0.028118	-0.025976	-0.02088	0.03134	0.03139	-2e-05	0.03375	0.0317	0.0296	-0.0001	-0.0302	0.0013	0.0161	-0.0127	-0.0053	-0.019618	0.000419	-0.001013	-0.013039	-0.030084	0.008837	-0.009878	0.000941	0.018898	0.006328	-0.012191	0.002978	-0.009236	0.000261	-0.019954	-0.014277
0.00326619	102.5	0.026502	0.043659	0.011998	0.019162	0.026437	0.041448	0.028196	0.028364	-0.011734	0.04286	-0.02228	-0.033591	0.049806	-0.046645	-0.023448	0.057408	-0.031487	-0.028773	-0.026262	-0.02152	0.02916	0.03137	0.00011	0.03383	0.0337	0.0287	0.0003	-0.0301	0.0013	0.0158	-0.0142	-0.0053	-0.019886	0.000897	-0.002588	-0.015035	-0.030056	0.009289	-0.00932	9e-06	0.018792	0.006368	-0.013361	0.004903	-0.009303	-0.00261	-0.02167	-0.014422
0.0032536	103	0.027609	0.044038	0.011415	0.019036	0.026552	0.042421	0.028472	0.028312	-0.012365	0.043976	-0.020208	-0.032354	0.049275	-0.04602	-0.023391	0.055335	-0.030146	-0.029059	-0.026329	-0.01985	0.02733	0.02751	-0.00042	0.03409	0.0341	0.0298	0.0005	-0.0309	0.0014	0.0175	-0.0149	-0.0043	-0.019663	-0.000886	-0.005195	-0.015292	-0.02567	0.008698	-0.008944	-0.000404	0.018176	0.006596	-0.013278	0.006347	-0.009526	-0.005254	-0.024623	-0.013338
0.00319335	103.5	0.027993	0.044362	0.010158	0.019884	0.02737	0.044372	0.029652	0.028561	-0.012776	0.044388	-0.019099	-0.032461	0.047819	-0.045378	-0.023826	0.053202	-0.030233	-0.030162	-0.02683	-0.01874	0.02542	0.02908	0.00092	0.03338	0.0333	0.03	-0.0005	-0.0291	-0.0004	0.0177	-0.0154	-0.0035	-0.019323	-0.000838	-0.006572	-0.015361	-0.026354	0.008133	-0.008646	-0.001998	0.017032	0.006554	-0.014803	0.007488	-0.008037	-0.006314	-0.024881	-0.011955
0.00313904	104	0.028272	0.044652	0.009984	0.021413	0.030134	0.04657	0.030444	0.028793	-0.013885	0.045853	-0.019091	-0.032378	0.046698	-0.045381	-0.0239	0.051729	-0.032499	-0.031555	-0.027602	-0.01934	0.02606	0.02997	0.00106	0.03422	0.0346	0.0302	-0.0002	-0.0282	-0.0014	0.0178	-0.0173	-0.0047	-0.018923	0.000478	-0.007111	-0.015278	-0.030489	0.007837	-0.007927	-0.003365	0.01653	0.007113	-0.015912	0.006193	-0.007434	-0.00664	-0.023897	-0.011522
0.00327733	104.5	0.027136	0.044497	0.010171	0.022495	0.032905	0.047845	0.029375	0.0292	-0.014094	0.048224	-0.019118	-0.031046	0.045174	-0.04554	-0.023363	0.052461	-0.033642	-0.030995	-0.027106	-0.01943	0.02665	0.03006	0.00053	0.03497	0.0357	0.0304	0.0017	-0.0277	-0.003	0.0174	-0.02	-0.0054	-0.020452	0.001951	-0.00883	-0.013298	-0.02981	0.007858	-0.006901	-0.005044	0.015658	0.007179	-0.016515	0.005526	-0.006974	-0.006337	-0.022438	-0.01072
0.00353875	105	0.028759	0.04564	0.010004	0.024051	0.034419	0.049776	0.028992	0.028005	-0.01427	0.049841	-0.019342	-0.030852	0.043532	-0.04388	-0.022638	0.053668	-0.033299	-0.031424	-0.027498	-0.01942	0.02661	0.03031	-5e-05	0.03523	0.0365	0.0311	0.0044	-0.0267	-0.0038	0.0167	-0.0211	-0.0056	-0.021823	0.003396	-0.010327	-0.012263	-0.031016	0.008253	-0.005778	-0.007409	0.013756	0.005985	-0.016583	0.007567	-0.006045	-0.005771	-0.021086	-0.00866
0.00348498	105.5	0.029738	0.044773	0.010604	0.024412	0.03585	0.04945	0.028757	0.026979	-0.015196	0.052461	-0.020661	-0.030801	0.0409	-0.044616	-0.023494	0.054613	-0.032527	-0.027467	-0.030021	-0.01993	0.02637	0.03032	-0.00092	0.03556	0.0379	0.0319	0.0066	-0.0262	-0.0028	0.016	-0.0214	-0.006	-0.022986	0.004803	-0.011533	-0.012467	-0.034695	0.009375	-0.00529	-0.009128	0.013224	0.005411	-0.015624	0.006191	-0.006026	-0.007596	-0.019364	-0.00817
0.0033826	106	0.031307	0.043095	0.010396	0.023831	0.035208	0.047895	0.026173	0.027737	-0.016054	0.054332	-0.021305	-0.031191	0.039264	-0.046044	-0.024016	0.056822	-0.032765	-0.027606	-0.030721	-0.02014	0.02651	0.02935	-0.00255	0.03634	0.0399	0.0318	0.0075	-0.0273	-0.0008	0.0154	-0.0237	-0.0064	-0.023269	0.004207	-0.01208	-0.010725	-0.034353	0.010258	-0.004855	-0.00965	0.01334	0.004702	-0.0142	0.00489	-0.006448	-0.00753	-0.01609	-0.0081
0.00340821	106.5	0.031642	0.042986	0.009854	0.023153	0.034123	0.047802	0.024875	0.026632	-0.017482	0.055337	-0.021388	-0.029236	0.037893	-0.046109	-0.023798	0.057719	-0.032322	-0.029274	-0.031699	-0.01816	0.0279	0.03017	-0.00382	0.0367	0.0392	0.0314	0.0077	-0.0288	0.0003	0.0167	-0.0244	-0.0072	-0.023037	0.003769	-0.012261	-0.00928	-0.034156	0.011006	-0.004827	-0.010378	0.013878	0.004083	-0.012289	0.005053	-0.006689	-0.006659	-0.01462	-0.008397
0.0035386	107	0.031026	0.042651	0.009797	0.02307	0.032865	0.047814	0.024883	0.026705	-0.017058	0.056524	-0.021567	-0.027164	0.036761	-0.045601	-0.022787	0.058755	-0.032383	-0.030389	-0.032997	-0.01772	0.02958	0.03024	-0.00604	0.03642	0.0401	0.0332	0.0073	-0.0283	0.0017	0.0157	-0.0245	-0.0083	-0.021842	0.004662	-0.011772	-0.009508	-0.036168	0.011839	-0.005226	-0.011189	0.014954	0.003833	-0.010528	0.006565	-0.006426	-0.005229	-0.015509	-0.008888
0.00357546	107.5	0.030431	0.042593	0.010404	0.022775	0.031359	0.046624	0.024793	0.027185	-0.016074	0.057825	-0.021326	-0.027172	0.037213	-0.045389	-0.021655	0.0605	-0.033527	-0.031156	-0.034448	-0.01705	0.03169	0.02948	-0.00705	0.0368	0.0421	0.0336	0.0076	-0.0293	0.0026	0.016	-0.0246	-0.01	-0.020867	0.00232	-0.013764	-0.009255	-0.040744	0.013232	-0.005785	-0.010515	0.017069	0.004484	-0.0106	0.007875	-0.005368	-0.002922	-0.017194	-0.009169
0.00324529	108	0.030254	0.043771	0.010846	0.02205	0.029688	0.044747	0.023546	0.025924	-0.016804	0.058643	-0.02034	-0.028754	0.039109	-0.04537	-0.020934	0.062531	-0.034439	-0.032266	-0.035829	-0.01645	0.03144	0.02894	-0.0067	0.03736	0.0416	0.0352	0.0075	-0.0273	-0.0004	0.0166	-0.0253	-0.0109	-0.020433	-0.00111	-0.01688	-0.00867	-0.045805	0.014431	-0.005962	-0.011081	0.019229	0.004354	-0.00908	0.005505	-0.006224	-0.003254	-0.01851	-0.008699
0.00317027	108.5	0.030093	0.044177	0.009787	0.02283	0.028742	0.044017	0.021714	0.025061	-0.017459	0.059405	-0.019938	-0.028937	0.039044	-0.044884	-0.020318	0.064312	-0.033181	-0.032534	-0.036561	-0.0163	0.03096	0.02725	-0.00621	0.03741	0.0387	0.0357	0.0085	-0.0271	-0.0009	0.017	-0.0254	-0.0102	-0.023388	-0.001986	-0.020265	-0.007164	-0.045965	0.015984	-0.007301	-0.011078	0.022729	0.006295	-0.008291	0.003238	-0.005327	-0.002061	-0.018979	-0.009048
0.0035984	109	0.031754	0.044382	0.007558	0.023213	0.032831	0.043838	0.022508	0.025361	-0.015294	0.061735	-0.019757	-0.027519	0.037918	-0.044956	-0.020666	0.06185	-0.033291	-0.03048	-0.036822	-0.01675	0.03084	0.02668	-0.00601	0.0374	0.0371	0.0366	0.0104	-0.0277	0.0024	0.0173	-0.0257	-0.0095	-0.025502	-0.002789	-0.022394	-0.006971	-0.043188	0.017851	-0.008767	-0.011164	0.026479	0.00929	-0.00726	0.002585	-0.004087	-8e-05	-0.018807	-0.009696
0.00415404	109.5	0.032287	0.04238	0.009226	0.025026	0.037158	0.042357	0.023126	0.026461	-0.01705	0.067154	-0.020447	-0.030035	0.037788	-0.045841	-0.019764	0.062476	-0.034602	-0.031291	-0.038421	-0.01779	0.03042	0.02859	-0.0061	0.03795	0.038	0.0383	0.0123	-0.0256	0.0061	0.0179	-0.0271	-0.0096	-0.02689	-0.003528	-0.023439	-0.007914	-0.037874	0.019825	-0.009188	-0.012114	0.029121	0.011749	-0.004959	0.004285	-0.004189	0.001458	-0.018402	-0.009905
0.00407342	110	0.032814	0.042037	0.007611	0.025829	0.038509	0.042185	0.019278	0.028315	-0.018656	0.067894	-0.018811	-0.030909	0.037744	-0.045237	-0.018367	0.061658	-0.033603	-0.032601	-0.038096	-0.01936	0.02949	0.02949	-0.00651	0.03874	0.0371	0.0374	0.0138	-0.0213	0.0077	0.0183	-0.0288	-0.0094	-0.029458	-0.003459	-0.02495	-0.010874	-0.034835	0.02032	-0.009487	-0.012766	0.029384	0.010396	-0.004343	0.001657	-0.003347	0.001814	-0.019648	-0.009124
0.00411533	110.5	0.033164	0.041118	0.005513	0.025428	0.038164	0.04372	0.018539	0.029841	-0.020301	0.068197	-0.018365	-0.031665	0.03783	-0.044469	-0.017355	0.061706	-0.033043	-0.032445	-0.037033	-0.02083	0.02787	0.02916	-0.00552	0.03939	0.0394	0.0389	0.0152	-0.0187	0.0078	0.0184	-0.0283	-0.01	-0.031701	-0.004753	-0.025758	-0.012349	-0.033704	0.020547	-0.009087	-0.013123	0.029438	0.008886	-0.003401	-0.000834	-0.003312	0.001775	-0.01748	-0.008922
0.0038846	111	0.032888	0.040432	0.005366	0.025193	0.036559	0.045161	0.018453	0.031113	-0.021635	0.067909	-0.019335	-0.032243	0.038687	-0.045065	-0.017012	0.062462	-0.032875	-0.03219	-0.03614	-0.02289	0.02913	0.03123	-0.00542	0.04104	0.0395	0.036	0.0182	-0.0188	0.0057	0.0187	-0.0283	-0.0132	-0.033321	-0.008348	-0.025374	-0.01123	-0.035545	0.020976	-0.00911	-0.013798	0.029095	0.007416	-0.002966	-0.002761	-0.003428	0.001659	-0.016246	-0.009176
0.00354727	111.5	0.031964	0.04066	0.005971	0.025544	0.034623	0.04553	0.017124	0.032282	-0.022673	0.06726	-0.020759	-0.032305	0.039951	-0.04628	-0.017357	0.063078	-0.032516	-0.032995	-0.03636	-0.0235	0.02981	0.03166	-0.00692	0.04293	0.0404	0.0364	0.0201	-0.0217	0.0057	0.02	-0.0298	-0.0143	-0.033048	-0.011494	-0.026811	-0.013313	-0.035172	0.021509	-0.009557	-0.014853	0.028261	0.006517	-0.003267	-0.00395	-0.003327	0.001801	-0.016755	-0.009794
0.00337721	112	0.03065	0.041359	0.005506	0.026078	0.032663	0.045401	0.016038	0.033477	-0.023833	0.067228	-0.022182	-0.032472	0.040835	-0.046421	-0.017604	0.063325	-0.032494	-0.033753	-0.037662	-0.02282	0.03024	0.03359	-0.00676	0.04357	0.044	0.0369	0.0202	-0.023	0.0052	0.0205	-0.031	-0.0153	-0.032452	-0.014324	-0.028109	-0.016114	-0.035371	0.021135	-0.008818	-0.015606	0.026896	0.007683	-0.003886	-0.004412	-0.002732	0.002863	-0.015437	-0.010669
0.0031194	112.5	0.028833	0.042321	0.00718	0.027509	0.028224	0.045401	0.014916	0.035271	-0.025075	0.065986	-0.023789	-0.034283	0.041931	-0.04644	-0.015798	0.063544	-0.034151	-0.031933	-0.037625	-0.0216	0.02999	0.03492	-0.00688	0.0447	0.0458	0.0383	0.02	-0.0241	0.004	0.0207	-0.0324	-0.0167	-0.032398	-0.016433	-0.027283	-0.018601	-0.039583	0.022542	-0.010424	-0.014529	0.027355	0.007728	-0.004152	-0.006256	-0.002836	0.003134	-0.016367	-0.010918
0.00255925	113	0.027241	0.041603	0.007539	0.028336	0.025337	0.045678	0.016287	0.034652	-0.026352	0.065278	-0.023946	-0.036023	0.04087	-0.046894	-0.01643	0.063209	-0.034841	-0.032095	-0.037254	-0.02019	0.02964	0.03443	-0.00805	0.04559	0.0444	0.0399	0.0202	-0.0244	0.0017	0.0212	-0.0338	-0.0177	-0.032911	-0.019778	-0.02818	-0.023165	-0.041711	0.023037	-0.010998	-0.014916	0.026416	0.006952	-0.003625	-0.008259	-0.002084	0.003219	-0.01576	-0.010508
0.00217804	113.5	0.026819	0.040247	0.009414	0.028625	0.025888	0.046789	0.017137	0.031963	-0.027258	0.063956	-0.025376	-0.036584	0.037933	-0.046096	-0.017365	0.066668	-0.035348	-0.030712	-0.036204	-0.01909	0.03048	0.03414	-0.00842	0.04453	0.0431	0.0398	0.0199	-0.0224	-0.0008	0.0211	-0.0344	-0.0176	-0.033821	-0.023641	-0.029942	-0.028736	-0.042595	0.02297	-0.010926	-0.015835	0.025029	0.006478	-0.003172	-0.010474	-0.000674	0.003683	-0.014287	-0.010347
0.00209387	114	0.025156	0.038124	0.010215	0.029273	0.026361	0.047595	0.016037	0.030604	-0.027207	0.065972	-0.026655	-0.035624	0.037305	-0.046473	-0.016191	0.070596	-0.036002	-0.031119	-0.035787	-0.02012	0.03244	0.03657	-0.00741	0.04499	0.041	0.0391	0.0183	-0.0235	0.0009	0.0198	-0.0343	-0.0173	-0.035934	-0.024778	-0.030124	-0.031822	-0.042362	0.023268	-0.011274	-0.01554	0.024899	0.007573	-0.00393	-0.013026	0.000837	0.005095	-0.013506	-0.01152
0.0020825	114.5	0.024124	0.03644	0.008871	0.028995	0.025129	0.048718	0.017107	0.031368	-0.026675	0.067611	-0.027658	-0.036032	0.037928	-0.046475	-0.015398	0.07385	-0.036062	-0.031251	-0.035539	-0.01946	0.03263	0.03541	-0.01006	0.0455	0.0417	0.04	0.0202	-0.0247	0.0011	0.0196	-0.0341	-0.0182	-0.037685	-0.025121	-0.030624	-0.032895	-0.043452	0.024141	-0.011387	-0.014477	0.023972	0.006866	-0.004762	-0.011179	0.001814	0.006456	-0.014473	-0.011905
0.00212215	115	0.023477	0.035591	0.008581	0.029427	0.023164	0.048931	0.017215	0.032769	-0.026811	0.066938	-0.028343	-0.037413	0.039415	-0.045813	-0.016469	0.076505	-0.035509	-0.031389	-0.035253	-0.01904	0.03212	0.03574	-0.00878	0.04497	0.0427	0.0411	0.0201	-0.0254	0.001	0.02	-0.0328	-0.0178	-0.039047	-0.024609	-0.031466	-0.031806	-0.045965	0.024569	-0.011631	-0.014553	0.023804	0.005816	-0.004767	-0.008532	0.003533	0.006659	-0.015701	-0.013364
0.00207829	115.5	0.022634	0.035179	0.010177	0.030842	0.020993	0.047999	0.015262	0.033059	-0.027727	0.065915	-0.02864	-0.038182	0.040856	-0.045095	-0.018099	0.077903	-0.034946	-0.031932	-0.035427	-0.02112	0.03063	0.03591	-0.00773	0.04445	0.0438	0.0408	0.0188	-0.0244	0.0021	0.0205	-0.0317	-0.0174	-0.039606	-0.02223	-0.031981	-0.032946	-0.04417	0.024551	-0.012601	-0.014117	0.024321	0.005551	-0.004563	-0.006924	0.005153	0.005699	-0.017044	-0.014746
0.00192742	116	0.021956	0.03461	0.010327	0.030994	0.017488	0.047918	0.015542	0.032151	-0.02829	0.067412	-0.028464	-0.03802	0.041052	-0.044662	-0.017811	0.07689	-0.034793	-0.03193	-0.036087	-0.02178	0.02969	0.03608	-0.00722	0.04493	0.0441	0.0399	0.0167	-0.0237	0.0019	0.0205	-0.0316	-0.0173	-0.03993	-0.02057	-0.032538	-0.034436	-0.042476	0.024148	-0.014257	-0.012838	0.024948	0.00642	-0.004656	-0.006571	0.006519	0.004108	-0.018432	-0.015406
0.00189873	116.5	0.020946	0.033826	0.009533	0.031026	0.012709	0.049841	0.016338	0.032347	-0.028431	0.067751	-0.027647	-0.03791	0.042352	-0.044005	-0.016896	0.075381	-0.034225	-0.031553	-0.034184	-0.02144	0.03018	0.03618	-0.00639	0.0452	0.0441	0.0399	0.0152	-0.0247	0.0021	0.0208	-0.0318	-0.0173	-0.039943	-0.020836	-0.033259	-0.036153	-0.041968	0.02358	-0.015087	-0.013137	0.023408	0.007352	-0.005766	-0.004148	0.008941	0.004099	-0.019913	-0.01526
0.00162365	117	0.018629	0.033833	0.009631	0.03041	0.010656	0.048527	0.019331	0.033502	-0.029589	0.066218	-0.026823	-0.035123	0.042031	-0.043229	-0.016326	0.071188	-0.034912	-0.030435	-0.033478	-0.02178	0.03098	0.03571	-0.00529	0.0448	0.0446	0.0408	0.0148	-0.0265	0.0035	0.0212	-0.0318	-0.0173	-0.040253	-0.020781	-0.034624	-0.03514	-0.040567	0.022174	-0.015859	-0.014045	0.021908	0.006916	-0.007196	-0.002972	0.00883	0.000602	-0.023534	-0.015285
0.00134367	117.5	0.015452	0.034524	0.00979	0.030221	0.009692	0.049476	0.019114	0.035142	-0.033049	0.068227	-0.027559	-0.035253	0.042599	-0.041951	-0.015232	0.067828	-0.035076	-0.028423	-0.030983	-0.02233	0.02998	0.03414	-0.00503	0.04533	0.0449	0.041	0.0145	-0.0259	0.0028	0.0204	-0.0323	-0.0178	-0.040765	-0.02071	-0.036	-0.033744	-0.03859	0.021337	-0.016401	-0.014593	0.019554	0.006554	-0.008668	-0.003967	0.009336	-0.001537	-0.026211	-0.015328
0.000974667	118	0.012623	0.034826	0.010399	0.03079	0.009414	0.051093	0.019818	0.034286	-0.034139	0.069687	-0.02715	-0.035699	0.043959	-0.040805	-0.015622	0.063258	-0.035256	-0.028968	-0.030098	-0.02419	0.0294	0.0321	-0.00352	0.04565	0.0439	0.04	0.0152	-0.0238	-0.0006	0.0205	-0.0354	-0.0178	-0.04178	-0.021118	-0.036306	-0.035172	-0.035255	0.020822	-0.016532	-0.014793	0.016985	0.006859	-0.00998	-0.005752	0.010352	-0.002811	-0.027099	-0.015492
0.000719104	118.5	0.011157	0.034811	0.01098	0.031134	0.010848	0.051522	0.020315	0.032577	-0.033579	0.07017	-0.0264	-0.034229	0.044083	-0.039684	-0.015865	0.05785	-0.035544	-0.029186	-0.029704	-0.02529	0.02781	0.03229	-0.00268	0.04558	0.0419	0.0391	0.0147	-0.0219	-0.0033	0.0199	-0.0372	-0.0183	-0.042235	-0.021524	-0.035375	-0.035183	-0.034406	0.019835	-0.016045	-0.014957	0.015448	0.008308	-0.010904	-0.005884	0.010802	-0.005395	-0.025863	-0.015971
0.000556771	119	0.011575	0.035579	0.011566	0.031196	0.012263	0.050614	0.019532	0.031001	-0.033083	0.070206	-0.026463	-0.032276	0.043723	-0.039136	-0.015502	0.052676	-0.03719	-0.028202	-0.029277	-0.0259	0.02915	0.03089	-0.00424	0.04559	0.0415	0.0389	0.0135	-0.0228	-0.0024	0.0184	-0.0367	-0.02	-0.042295	-0.021917	-0.033598	-0.034217	-0.035314	0.019756	-0.015072	-0.014654	0.012631	0.008214	-0.011256	-0.003728	0.011261	-0.00492	-0.026786	-0.016072
0.000277292	119.5	0.013006	0.036588	0.011605	0.031492	0.012484	0.049596	0.018781	0.029463	-0.033485	0.069406	-0.026927	-0.031919	0.044411	-0.039704	-0.015036	0.048651	-0.039674	-0.027214	-0.028949	-0.02689	0.02939	0.03143	-0.00535	0.04717	0.044	0.0404	0.0134	-0.0206	-0.0046	0.0176	-0.0368	-0.0228	-0.042743	-0.02069	-0.036335	-0.037017	-0.036058	0.019085	-0.014869	-0.014231	0.009296	0.008079	-0.010986	-0.003931	0.012974	-0.003835	-0.028057	-0.016297
7.99375e-05	120	0.012985	0.035108	0.009782	0.031903	0.013285	0.049556	0.020408	0.028198	-0.034158	0.066419	-0.025995	-0.032235	0.04537	-0.040648	-0.014498	0.046079	-0.039606	-0.026777	-0.028358	-0.02732	0.02899	0.03282	-0.00612	0.04817	0.0459	0.0416	0.0142	-0.0189	-0.0068	0.0174	-0.0373	-0.0252	-0.044112	-0.020077	-0.038098	-0.038856	-0.036922	0.018024	-0.01594	-0.013194	0.007814	0.008187	-0.010998	-0.004957	0.016564	-0.001512	-0.029239	-0.017105
-7.2e-05	120.5	0.009374	0.034084	0.008988	0.030898	0.011071	0.049465	0.019843	0.028902	-0.033016	0.062948	-0.025332	-0.030942	0.044886	-0.039104	-0.014302	0.044437	-0.039298	-0.025754	-0.027765	-0.02654	0.0293	0.03275	-0.00758	0.04809	0.0476	0.0423	0.0148	-0.0192	-0.0079	0.0171	-0.0369	-0.0266	-0.046717	-0.020287	-0.038557	-0.039404	-0.037949	0.017022	-0.018247	-0.011504	0.009099	0.00906	-0.011971	-0.00543	0.021469	0.001887	-0.030112	-0.018418
-0.000522625	121	0.006854	0.034352	0.009086	0.029657	0.009755	0.047003	0.019867	0.029036	-0.034314	0.061879	-0.026726	-0.029734	0.043779	-0.039668	-0.015219	0.043415	-0.040934	-0.025178	-0.030002	-0.02527	0.03075	0.03037	-0.00956	0.04832	0.0508	0.0434	0.0144	-0.0198	-0.0091	0.0167	-0.0356	-0.0283	-0.048207	-0.021664	-0.039872	-0.041202	-0.041889	0.017807	-0.019867	-0.010783	0.009522	0.012724	-0.014361	-0.003617	0.02235	0.003157	-0.031109	-0.018093
-0.000851271	121.5	0.004875	0.035995	0.008727	0.028321	0.008226	0.047913	0.018755	0.029287	-0.033466	0.059383	-0.025736	-0.028892	0.044671	-0.039692	-0.014812	0.04272	-0.041123	-0.024438	-0.030212	-0.02515	0.0325	0.02756	-0.00967	0.049	0.0522	0.0433	0.0136	-0.0204	-0.01	0.0164	-0.0351	-0.0308	-0.048771	-0.023339	-0.04085	-0.042796	-0.044848	0.016824	-0.020402	-0.010439	0.009481	0.013962	-0.016179	-0.003753	0.025014	0.003729	-0.034137	-0.018299
-0.000769167	122	0.003004	0.036533	0.009166	0.02754	0.006651	0.047945	0.020733	0.02923	-0.032218	0.057889	-0.024058	-0.028977	0.045236	-0.038181	-0.014304	0.041564	-0.040746	-0.024433	-0.029653	-0.02525	0.03125	0.02592	-0.00987	0.04855	0.0542	0.0458	0.013	-0.0213	-0.0079	0.0152	-0.034	-0.0318	-0.047355	-0.025257	-0.040499	-0.043228	-0.043716	0.015854	-0.020798	-0.009906	0.008948	0.015281	-0.017796	-0.003069	0.027431	0.003816	-0.03441	-0.018937
-0.000880125	122.5	0.000899	0.037256	0.01026	0.027446	0.005347	0.046433	0.021289	0.027992	-0.031291	0.056584	-0.022553	-0.029206	0.046341	-0.036527	-0.01307	0.040048	-0.040068	-0.024012	-0.0286	-0.02332	0.03056	0.02307	-0.00907	0.04693	0.0533	0.0441	0.0121	-0.019	-0.0067	0.0138	-0.0327	-0.0311	-0.047941	-0.028445	-0.042326	-0.04684	-0.042703	0.015131	-0.021024	-0.008963	0.007631	0.016892	-0.019259	-0.00143	0.02925	0.003022	-0.032446	-0.019333
-0.00130921	123	-0.000426	0.037841	0.010647	0.027725	0.004393	0.045115	0.020569	0.02687	-0.031071	0.054469	-0.02154	-0.029133	0.046671	-0.035338	-0.011936	0.038121	-0.039456	-0.023967	-0.027746	-0.02312	0.03021	0.02091	-0.01056	0.04671	0.0492	0.0436	0.0121	-0.0172	-0.0058	0.0132	-0.0316	-0.0323	-0.049353	-0.031959	-0.045275	-0.051416	-0.042293	0.014264	-0.020588	-0.007459	0.005008	0.01802	-0.020493	9.1e-05	0.030764	0.000507	-0.031577	-0.018241
-0.00174827	123.5	-0.000284	0.036932	0.00971	0.027954	0.003882	0.045301	0.022424	0.027342	-0.030941	0.051736	-0.021417	-0.028674	0.044866	-0.034217	-0.012259	0.035902	-0.039089	-0.025184	-0.027633	-0.02328	0.03065	0.02033	-0.01069	0.046	0.0481	0.0446	0.0111	-0.0164	-0.0055	0.0126	-0.0313	-0.0325	-0.050153	-0.033494	-0.049364	-0.052225	-0.046321	0.013324	-0.020979	-0.006974	0.005123	0.017752	-0.021129	0.000571	0.032033	-0.000922	-0.032079	-0.019141
-0.00179038	124	-0.000621	0.036083	0.009326	0.027996	0.004349	0.04554	0.024868	0.027401	-0.028764	0.049383	-0.022607	-0.027372	0.044736	-0.033428	-0.012782	0.034187	-0.038255	-0.024817	-0.02746	-0.02358	0.03125	0.02027	-0.01015	0.04606	0.049	0.0453	0.01	-0.0177	-0.0053	0.012	-0.0309	-0.0322	-0.050991	-0.034363	-0.051837	-0.052835	-0.046651	0.013469	-0.021545	-0.005403	0.005332	0.018488	-0.022744	0.002222	0.032299	-0.000539	-0.032947	-0.019706
-0.00183502	124.5	-0.000129	0.0363	0.008658	0.028057	0.00568	0.044986	0.025937	0.026949	-0.028214	0.049	-0.021209	-0.027195	0.045185	-0.033125	-0.01202	0.029464	-0.037278	-0.026515	-0.030021	-0.02399	0.0311	0.01998	-0.01029	0.04667	0.0501	0.0452	0.0103	-0.0197	-0.0062	0.0115	-0.0302	-0.0327	-0.051861	-0.034642	-0.052884	-0.053269	-0.043715	0.014063	-0.022286	-0.00334	0.005454	0.019375	-0.024467	0.00411	0.032422	-0.000168	-0.033544	-0.019609
-0.0019715	125	0.000411	0.036356	0.007997	0.028764	0.004086	0.044291	0.025347	0.026461	-0.029551	0.048085	-0.02083	-0.028841	0.045561	-0.031649	-0.010136	0.025384	-0.036503	-0.024556	-0.030028	-0.0238	0.03011	0.02013	-0.01008	0.04505	0.0524	0.0449	0.0112	-0.0186	-0.0094	0.0109	-0.0299	-0.0331	-0.051661	-0.036501	-0.052445	-0.055438	-0.043627	0.014507	-0.023223	-0.001479	0.005549	0.019777	-0.025588	0.005222	0.033172	-0.001026	-0.033461	-0.018869
-0.00203015	125.5	0.000342	0.03619	0.004611	0.028325	0.001425	0.044639	0.027111	0.02991	-0.030459	0.049149	-0.021096	-0.027329	0.045703	-0.030513	-0.008793	0.020379	-0.035881	-0.022834	-0.030516	-0.02354	0.0296	0.02122	-0.00881	0.04456	0.0529	0.0431	0.0112	-0.0192	-0.0097	0.0088	-0.03	-0.0336	-0.05095	-0.036449	-0.052745	-0.058007	-0.042437	0.014618	-0.024439	-0.00086	0.006661	0.02085	-0.026573	0.004119	0.034853	-0.000608	-0.033297	-0.019076
-0.00200337	126	0.000368	0.036331	0.0028	0.027416	-0.000687	0.044617	0.030093	0.031199	-0.030646	0.050508	-0.021197	-0.026072	0.044935	-0.029675	-0.00654	0.015245	-0.035485	-0.02193	-0.031429	-0.02498	0.02889	0.02014	-0.01011	0.04463	0.0507	0.0421	0.0135	-0.0185	-0.008	0.0072	-0.0288	-0.0342	-0.049467	-0.033045	-0.054414	-0.061102	-0.039147	0.014528	-0.026603	0.001166	0.007394	0.021264	-0.026734	0.003321	0.036026	0.000458	-0.033664	-0.018564
-0.00206748	126.5	-0.00022	0.036542	0.002752	0.027319	-0.001673	0.043714	0.031231	0.031117	-0.03047	0.051417	-0.021126	-0.025831	0.045088	-0.029227	-0.005126	0.01076	-0.035476	-0.021246	-0.031854	-0.0241	0.03002	0.02068	-0.0094	0.04596	0.0497	0.0424	0.0145	-0.0198	-0.0084	0.0057	-0.0283	-0.0353	-0.047767	-0.033931	-0.056414	-0.060218	-0.040307	0.014508	-0.027855	0.002374	0.008008	0.022258	-0.027087	0.002513	0.035782	0.000204	-0.033774	-0.018884
-0.00225771	127	-0.001046	0.03623	0.002622	0.027798	-0.002198	0.042695	0.031186	0.031435	-0.030754	0.051354	-0.02061	-0.025305	0.046268	-0.028992	-0.005474	0.007154	-0.036211	-0.020993	-0.03164	-0.02357	0.03067	0.01982	-0.00833	0.04618	0.049	0.044	0.0168	-0.0211	-0.01	0.0057	-0.0288	-0.0359	-0.046084	-0.03572	-0.058302	-0.058803	-0.042125	0.014549	-0.02809	0.00275	0.008431	0.023503	-0.027534	0.001373	0.034423	-0.001172	-0.033601	-0.019957
-0.0023984	127.5	-0.000873	0.035316	0.001513	0.027635	-0.0031	0.042335	0.033583	0.031602	-0.032114	0.051098	-0.019411	-0.024124	0.046666	-0.028376	-0.006172	0.004032	-0.037604	-0.021604	-0.031602	-0.02345	0.03032	0.02062	-0.00792	0.04579	0.0483	0.0448	0.0184	-0.0197	-0.0119	0.0057	-0.0281	-0.036	-0.044671	-0.036718	-0.059459	-0.059241	-0.042103	0.014427	-0.028496	0.003975	0.008287	0.02325	-0.027056	-0.000631	0.033397	-0.001669	-0.033685	-0.02039
-0.00222546	128	-0.001348	0.035091	0.000615	0.027962	-0.003327	0.041179	0.036747	0.032563	-0.033705	0.055535	-0.019294	-0.025602	0.047972	-0.026923	-0.006833	0.000732	-0.037973	-0.020662	-0.032075	-0.0234	0.03007	0.02213	-0.00723	0.04493	0.0483	0.0458	0.0185	-0.0179	-0.0131	0.0052	-0.0269	-0.0365	-0.046143	-0.036866	-0.060692	-0.058829	-0.042682	0.014271	-0.027242	0.004877	0.007863	0.023486	-0.027439	-0.001869	0.033506	0.001386	-0.030086	-0.020917
-0.00219625	128.5	0.001729	0.037244	0.001023	0.026665	-0.000622	0.03853	0.037491	0.03105	-0.03277	0.053098	-0.018335	-0.024554	0.049517	-0.026645	-0.007926	-2.8e-05	-0.039088	-0.022592	-0.033333	-0.0226	0.03035	0.02207	-0.00565	0.04346	0.0497	0.0477	0.0177	-0.0188	-0.0133	0.0045	-0.026	-0.0381	-0.049146	-0.036689	-0.061948	-0.057913	-0.043749	0.014151	-0.026273	0.005924	0.007964	0.023682	-0.027665	-0.00236	0.033388	0.002558	-0.027627	-0.021201
-0.00229515	129	0.003017	0.03736	0.00171	0.027818	-0.000713	0.037417	0.035986	0.030835	-0.032416	0.050477	-0.017057	-0.023679	0.049092	-0.027071	-0.007501	-0.001431	-0.038212	-0.021053	-0.033296	-0.0198	0.02921	0.02315	-0.00537	0.04247	0.0521	0.0461	0.0161	-0.0195	-0.0132	0.0033	-0.0242	-0.0402	-0.049953	-0.039318	-0.06285	-0.056703	-0.047202	0.01404	-0.025579	0.006856	0.008538	0.023479	-0.027761	-0.002793	0.033172	0.002585	-0.026913	-0.021208
-0.00220883	129.5	0.005331	0.037369	0.00106	0.028647	-0.001216	0.036445	0.036236	0.029315	-0.029729	0.050524	-0.017023	-0.024059	0.047805	-0.026904	-0.008664	-0.002513	-0.037103	-0.02028	-0.033888	-0.0211	0.02878	0.02322	-0.00498	0.04283	0.0533	0.0444	0.0179	-0.0194	-0.0093	0.0044	-0.023	-0.0396	-0.050827	-0.040247	-0.063498	-0.056139	-0.047911	0.013884	-0.025221	0.007463	0.009533	0.022767	-0.027872	-0.003718	0.033154	0.002763	-0.027925	-0.021033
-0.00207767	130	0.006282	0.037014	0.000761	0.028732	-0.001887	0.03618	0.036126	0.029518	-0.027879	0.049496	-0.016298	-0.023895	0.046391	-0.025524	-0.010136	-0.003608	-0.035262	-0.020199	-0.034135	-0.0214	0.02863	0.02395	-0.0035	0.04088	0.0531	0.0453	0.0187	-0.0187	-0.011	0.0046	-0.0232	-0.0387	-0.051774	-0.039307	-0.063868	-0.056284	-0.045604	0.013425	-0.028095	0.008671	0.011964	0.023994	-0.028547	-0.003377	0.034195	0.004638	-0.028254	-0.021842
-0.00213258	130.5	0.005826	0.03639	0.000758	0.028503	-0.003386	0.035606	0.035937	0.031958	-0.027715	0.049092	-0.015352	-0.022765	0.044855	-0.023753	-0.011057	-0.004421	-0.033172	-0.020958	-0.033348	-0.02009	0.0297	0.02345	-0.00427	0.03945	0.0543	0.0456	0.0189	-0.0207	-0.0127	0.0047	-0.0241	-0.038	-0.052022	-0.040443	-0.063637	-0.05527	-0.047289	0.013267	-0.028682	0.008535	0.014521	0.024113	-0.029373	-0.003133	0.033219	0.002695	-0.026496	-0.021607
-0.00239842	131	0.004692	0.035364	0.00051	0.028274	-0.005762	0.034652	0.036601	0.033812	-0.028063	0.050913	-0.015158	-0.021398	0.044063	-0.022585	-0.011684	-0.004927	-0.031553	-0.022096	-0.032229	-0.01972	0.02956	0.02049	-0.00496	0.03917	0.054	0.0433	0.018	-0.0228	-0.0129	0.0044	-0.024	-0.0369	-0.051728	-0.041356	-0.063365	-0.055267	-0.047227	0.013152	-0.027356	0.008305	0.015005	0.023205	-0.030655	-0.003789	0.031011	-0.000563	-0.02447	-0.021092
-0.00268448	131.5	0.002594	0.033717	0.000912	0.028046	-0.00767	0.035436	0.037357	0.032672	-0.028189	0.051452	-0.014935	-0.020503	0.045533	-0.021907	-0.01257	-0.00618	-0.03026	-0.021669	-0.031996	-0.01994	0.02834	0.01847	-0.00353	0.03878	0.0507	0.0409	0.0179	-0.0241	-0.0116	0.0036	-0.0235	-0.0366	-0.050445	-0.041283	-0.0632	-0.057718	-0.042442	0.012773	-0.025013	0.008689	0.013794	0.021312	-0.0315	-0.005671	0.028067	-0.003871	-0.022822	-0.020785
-0.0027039	132	0.002345	0.034907	0.003251	0.028721	-0.007474	0.036689	0.039204	0.034749	-0.028659	0.050505	-0.014633	-0.020789	0.045998	-0.020756	-0.013228	-0.009007	-0.029103	-0.018761	-0.030754	-0.01961	0.02668	0.01936	-0.00138	0.03809	0.0465	0.0403	0.0185	-0.024	-0.0102	0.0029	-0.0241	-0.0371	-0.04993	-0.045207	-0.064028	-0.055699	-0.043478	0.011509	-0.023917	0.010309	0.014755	0.018439	-0.028843	-0.008792	0.024929	-0.006452	-0.021294	-0.021233
-0.00280069	132.5	0.003857	0.035274	0.002435	0.031082	-0.005407	0.038147	0.040433	0.034303	-0.02985	0.049115	-0.014369	-0.021013	0.045109	-0.020757	-0.014371	-0.011761	-0.02611	-0.019324	-0.031623	-0.01877	0.02467	0.02082	-0.00132	0.03817	0.0452	0.0402	0.0179	-0.0223	-0.0105	0.0033	-0.0261	-0.0368	-0.049855	-0.050006	-0.065362	-0.052653	-0.045607	0.01209	-0.02218	0.01029	0.013573	0.019319	-0.026852	-0.010001	0.021276	-0.007933	-0.0196	-0.020572
-0.0027499	133	0.005781	0.034814	0.00358	0.033618	-0.005598	0.039744	0.040007	0.033353	-0.02968	0.049459	-0.013713	-0.019907	0.044818	-0.020989	-0.015877	-0.012657	-0.024411	-0.017768	-0.032704	-0.01836	0.02363	0.01984	-2e-05	0.03765	0.0442	0.0419	0.0181	-0.0226	-0.0107	0.0043	-0.0275	-0.0366	-0.050667	-0.05197	-0.067076	-0.052522	-0.042651	0.012158	-0.020279	0.010259	0.012633	0.019261	-0.026151	-0.01077	0.017799	-0.008849	-0.018959	-0.019921
-0.00282546	133.5	0.007178	0.033486	0.004093	0.034074	-0.005567	0.039935	0.040511	0.033197	-0.0297	0.050086	-0.013932	-0.018541	0.04262	-0.021705	-0.017384	-0.013616	-0.024987	-0.017904	-0.033453	-0.01707	0.02447	0.02154	-0.00072	0.03888	0.0429	0.0432	0.0193	-0.022	-0.0121	0.0042	-0.0286	-0.0385	-0.051395	-0.053321	-0.065361	-0.053585	-0.038504	0.012381	-0.018925	0.010489	0.012485	0.0182	-0.026009	-0.012053	0.014509	-0.00948	-0.019178	-0.019766
-0.00269029	134	0.009171	0.033812	0.004803	0.033576	-0.004682	0.039613	0.042134	0.032048	-0.03028	0.052717	-0.013449	-0.016792	0.04221	-0.022581	-0.0186	-0.015215	-0.025183	-0.018515	-0.034181	-0.01869	0.02429	0.02418	0.00028	0.03928	0.0433	0.044	0.0196	-0.024	-0.0096	0.0051	-0.0306	-0.0378	-0.052062	-0.054222	-0.061172	-0.055509	-0.033509	0.013794	-0.018806	0.011059	0.013347	0.016837	-0.02546	-0.014616	0.011431	-0.009977	-0.019784	-0.020431
-0.00243444	134.5	0.011039	0.034717	0.005563	0.032678	-0.004071	0.039294	0.043113	0.030872	-0.030744	0.056191	-0.012178	-0.015334	0.043646	-0.022905	-0.018675	-0.017482	-0.025093	-0.018035	-0.035228	-0.01922	0.02364	0.02503	0.00109	0.03934	0.0428	0.041	0.0205	-0.0247	-0.0072	0.0046	-0.0302	-0.0384	-0.051739	-0.050893	-0.060996	-0.053933	-0.038088	0.014304	-0.018185	0.01171	0.013462	0.017284	-0.025026	-0.014772	0.011605	-0.007122	-0.020103	-0.020009
-0.00241998	135	0.011127	0.034151	0.005778	0.031602	-0.004513	0.039253	0.042145	0.031296	-0.030538	0.05741	-0.011362	-0.014767	0.044708	-0.022614	-0.018132	-0.019821	-0.026247	-0.016702	-0.036093	-0.01936	0.02317	0.02571	0.00065	0.03869	0.0426	0.0375	0.0219	-0.0239	-0.0062	0.0042	-0.0288	-0.0399	-0.052625	-0.049662	-0.061123	-0.053198	-0.04094	0.014305	-0.01805	0.012692	0.014927	0.018711	-0.024082	-0.015412	0.01201	-0.006402	-0.020438	-0.019813
-0.00257704	135.5	0.009758	0.034211	0.006498	0.031789	-0.004719	0.0403	0.040588	0.031269	-0.030438	0.055668	-0.011264	-0.013903	0.04645	-0.02298	-0.019512	-0.020928	-0.027453	-0.016452	-0.035438	-0.02002	0.02343	0.02586	0.00011	0.03835	0.043	0.0365	0.0224	-0.024	-0.0062	0.0041	-0.0282	-0.0408	-0.055169	-0.051305	-0.061663	-0.053616	-0.041427	0.014302	-0.017656	0.012621	0.01638	0.019573	-0.022088	-0.016902	0.012169	-0.006632	-0.019874	-0.020385
-0.00315031	136	0.008156	0.03416	0.005556	0.031534	-0.005805	0.038641	0.039812	0.031939	-0.032138	0.052921	-0.011899	-0.011829	0.046223	-0.024001	-0.022038	-0.021071	-0.028821	-0.019902	-0.034642	-0.02156	0.0242	0.02459	0.00032	0.03874	0.0428	0.0373	0.0213	-0.0256	-0.0063	0.0039	-0.029	-0.0403	-0.055971	-0.053741	-0.060822	-0.054802	-0.043554	0.014312	-0.016712	0.011469	0.017193	0.018826	-0.019423	-0.019181	0.011447	-0.007276	-0.018274	-0.021892
-0.00355481	136.5	0.007445	0.034222	0.005254	0.031203	-0.005137	0.039711	0.042113	0.031541	-0.03205	0.051913	-0.012231	-0.012215	0.045153	-0.02344	-0.02263	-0.019398	-0.02931	-0.019565	-0.033027	-0.0239	0.02434	0.02341	-0.00039	0.03797	0.0423	0.0369	0.0193	-0.0259	-0.0063	0.0047	-0.0302	-0.0399	-0.056225	-0.056758	-0.060504	-0.055847	-0.044622	0.01338	-0.015559	0.011847	0.017608	0.01538	-0.018633	-0.021335	0.008256	-0.008651	-0.016882	-0.023968
-0.00380787	137	0.005962	0.033577	0.005944	0.030356	-0.005201	0.038924	0.040937	0.032441	-0.030071	0.05012	-0.011883	-0.011782	0.045523	-0.023138	-0.023653	-0.018755	-0.02712	-0.019696	-0.031263	-0.02408	0.02433	0.02305	-0.00124	0.0373	0.0444	0.036	0.0182	-0.0265	-0.0072	0.0045	-0.0326	-0.0405	-0.055856	-0.060985	-0.062368	-0.0561	-0.041871	0.012547	-0.013207	0.011271	0.01655	0.014612	-0.018967	-0.022021	0.004948	-0.009014	-0.015843	-0.023356
-0.00404098	137.5	0.005475	0.032537	0.007333	0.029912	-0.005689	0.037113	0.039785	0.031695	-0.028564	0.049762	-0.011609	-0.010498	0.045351	-0.02249	-0.024007	-0.017657	-0.025864	-0.019695	-0.029989	-0.0233	0.02263	0.02256	-0.00314	0.03642	0.045	0.035	0.0172	-0.0269	-0.007	0.0053	-0.0345	-0.04	-0.054292	-0.063567	-0.063074	-0.056835	-0.043701	0.011358	-0.010602	0.011067	0.015374	0.012828	-0.019357	-0.023014	0.003038	-0.007893	-0.015204	-0.022264
-0.00426469	138	0.005244	0.031945	0.007625	0.029842	-0.004678	0.035892	0.038422	0.031464	-0.028416	0.049781	-0.011844	-0.010506	0.045739	-0.022515	-0.024041	-0.016556	-0.025366	-0.020159	-0.029763	-0.02443	0.02099	0.02441	-0.00487	0.03568	0.0455	0.0328	0.0162	-0.0272	-0.0054	0.0061	-0.0354	-0.0399	-0.052626	-0.065287	-0.063151	-0.057934	-0.047074	0.010152	-0.008658	0.011624	0.014835	0.010872	-0.019742	-0.024259	0.002187	-0.006113	-0.01482	-0.021301
-0.00448321	138.5	0.004265	0.032055	0.00701	0.029587	-0.003161	0.035787	0.037336	0.031853	-0.029232	0.049047	-0.012242	-0.011606	0.046347	-0.023056	-0.023476	-0.015865	-0.024521	-0.022001	-0.029715	-0.02569	0.02021	0.02414	-0.00555	0.03589	0.0473	0.0314	0.0162	-0.0278	-0.005	0.0059	-0.037	-0.0409	-0.054781	-0.066123	-0.062424	-0.060229	-0.04558	0.009531	-0.008432	0.013145	0.015652	0.010859	-0.02027	-0.025229	0.001495	-0.00502	-0.014484	-0.020816
-0.00448677	139	0.002828	0.03228	0.007156	0.028962	-0.003414	0.036075	0.038525	0.030823	-0.029491	0.048104	-0.012398	-0.011862	0.04548	-0.023099	-0.022047	-0.015354	-0.023445	-0.024403	-0.028954	-0.02668	0.02018	0.02319	-0.00595	0.03635	0.0486	0.0309	0.018	-0.0292	-0.005	0.0061	-0.0396	-0.0413	-0.055209	-0.065945	-0.062664	-0.059368	-0.044694	0.010308	-0.009935	0.015984	0.016188	0.012572	-0.018817	-0.024688	0.003171	-0.005184	-0.018075	-0.020365
-0.004296	139.5	0.002171	0.032069	0.006979	0.028836	-0.002345	0.036091	0.040954	0.031663	-0.026856	0.048103	-0.013187	-0.01285	0.045037	-0.024196	-0.022546	-0.015465	-0.02311	-0.0236	-0.029727	-0.0275	0.02066	0.02243	-0.0067	0.03676	0.048	0.0313	0.0205	-0.0297	-0.0044	0.0072	-0.0421	-0.0405	-0.054077	-0.064852	-0.063777	-0.05566	-0.044358	0.010623	-0.01034	0.017025	0.017391	0.012068	-0.019059	-0.022843	0.003355	-0.004975	-0.020691	-0.020009
-0.00427602	140	0.002492	0.033981	0.00683	0.027851	-0.001754	0.03518	0.038661	0.033208	-0.026746	0.050875	-0.013482	-0.014475	0.04347	-0.025293	-0.022126	-0.014091	-0.02237	-0.024707	-0.029177	-0.02783	0.02162	0.02091	-0.00754	0.03701	0.046	0.033	0.0213	-0.0278	-0.0035	0.0083	-0.0437	-0.0398	-0.053168	-0.064918	-0.061664	-0.053956	-0.049397	0.010491	-0.010337	0.017482	0.017461	0.011074	-0.019746	-0.023286	0.0034	-0.003345	-0.022179	-0.019458
-0.00454567	140.5	0.000851	0.033617	0.006732	0.028226	-0.003332	0.034944	0.037324	0.03473	-0.028874	0.050627	-0.012333	-0.015282	0.04482	-0.025992	-0.020664	-0.013859	-0.02272	-0.024139	-0.028407	-0.02695	0.02285	0.02139	-0.00801	0.03502	0.0438	0.0345	0.0198	-0.028	-0.0045	0.0076	-0.045	-0.0407	-0.053448	-0.065556	-0.059183	-0.054015	-0.053424	0.010023	-0.010232	0.018179	0.015824	0.010682	-0.020141	-0.02686	0.003727	-0.000777	-0.022324	-0.018736
-0.00454033	141	0.000508	0.033213	0.006644	0.026315	-0.00391	0.036069	0.038407	0.03635	-0.027696	0.051821	-0.011581	-0.01619	0.044893	-0.02708	-0.019575	-0.012893	-0.022505	-0.023731	-0.028418	-0.02702	0.02335	0.02402	-0.01011	0.03604	0.0431	0.0344	0.0207	-0.0276	-0.0036	0.007	-0.0459	-0.0402	-0.055756	-0.067067	-0.056383	-0.056919	-0.055185	0.009673	-0.00924	0.019298	0.01531	0.010778	-0.020594	-0.026333	0.001984	-0.003127	-0.02029	-0.018906
-0.00453927	141.5	-0.000123	0.033178	0.007163	0.024386	-0.004079	0.03624	0.039773	0.037483	-0.027777	0.052083	-0.011571	-0.017701	0.045434	-0.027465	-0.018973	-0.012797	-0.022876	-0.022339	-0.028912	-0.02805	0.02386	0.02491	-0.00817	0.03629	0.0416	0.0341	0.0194	-0.027	-0.0004	0.0071	-0.0447	-0.0387	-0.05704	-0.067136	-0.055862	-0.060926	-0.055071	0.009651	-0.00875	0.019959	0.014132	0.009816	-0.02054	-0.025802	0.000172	-0.003603	-0.019867	-0.018385
-0.00468344	142	0.000587	0.033373	0.007129	0.023099	-0.004271	0.03489	0.040845	0.037556	-0.029134	0.050453	-0.012023	-0.019022	0.045664	-0.027725	-0.019015	-0.013369	-0.023642	-0.021499	-0.028724	-0.02705	0.02535	0.02647	-0.00777	0.03546	0.0438	0.0362	0.0204	-0.0266	-0.0011	0.0061	-0.0443	-0.039	-0.057901	-0.067104	-0.055751	-0.064606	-0.054097	0.00934	-0.008899	0.020559	0.012514	0.008552	-0.020547	-0.026234	-0.001173	-0.003447	-0.020632	-0.018511
-0.00476892	142.5	0.002416	0.033768	0.00636	0.022137	-0.004687	0.033966	0.041977	0.036881	-0.029529	0.049061	-0.012563	-0.019955	0.044894	-0.028407	-0.018584	-0.01328	-0.024039	-0.022907	-0.027844	-0.02564	0.0265	0.02845	-0.00819	0.03582	0.0469	0.0367	0.0206	-0.0272	-0.0015	0.0057	-0.0454	-0.038	-0.058204	-0.068153	-0.054874	-0.065916	-0.051771	0.00897	-0.009373	0.020826	0.0109	0.007562	-0.020887	-0.026759	-0.001479	-0.003167	-0.021801	-0.019187
-0.00465769	143	0.001584	0.034529	0.006664	0.021311	-0.005383	0.035546	0.043226	0.036573	-0.028779	0.050856	-0.013068	-0.021	0.044679	-0.028943	-0.016284	-0.012441	-0.024505	-0.025609	-0.027547	-0.02565	0.02791	0.02952	-0.00836	0.03656	0.0485	0.0361	0.0208	-0.0287	-0.001	0.0057	-0.0467	-0.0361	-0.059115	-0.067111	-0.053952	-0.067125	-0.051448	0.00921	-0.009535	0.020127	0.009999	0.00757	-0.021808	-0.02542	2.4e-05	-0.003184	-0.022109	-0.019681
-0.00465188	143.5	0.000389	0.035267	0.007597	0.018993	-0.005134	0.036208	0.044722	0.03675	-0.02874	0.053633	-0.013725	-0.019542	0.045312	-0.029938	-0.016182	-0.014333	-0.027826	-0.026596	-0.02664	-0.02655	0.03023	0.02989	-0.00899	0.0364	0.0482	0.0361	0.0222	-0.0291	-0.0012	0.0052	-0.047	-0.0349	-0.060398	-0.064956	-0.053118	-0.068273	-0.052514	0.009566	-0.011348	0.021038	0.011757	0.006813	-0.023754	-0.022371	8.2e-05	-0.003046	-0.022464	-0.020999
-0.00491942	144	0.002046	0.034214	0.007954	0.019039	-0.00727	0.036385	0.041721	0.036218	-0.026559	0.053064	-0.014067	-0.019046	0.044779	-0.029702	-0.016546	-0.016718	-0.028989	-0.028339	-0.02631	-0.02599	0.03186	0.03178	-0.01134	0.03658	0.048	0.0352	0.0216	-0.0271	-0.0023	0.0046	-0.0472	-0.0339	-0.06196	-0.064987	-0.054413	-0.069421	-0.057532	0.01011	-0.013299	0.022696	0.012982	0.006745	-0.023919	-0.022765	0.002907	-0.001901	-0.023711	-0.021328
-0.00475233	144.5	0.001835	0.034998	0.009686	0.017766	-0.006415	0.036549	0.042158	0.036426	-0.027524	0.053334	-0.013224	-0.019604	0.044141	-0.0289	-0.015916	-0.016772	-0.028854	-0.026435	-0.02629	-0.02752	0.0308	0.03242	-0.01032	0.03676	0.0516	0.0373	0.021	-0.03	-0.0026	0.0053	-0.0472	-0.0324	-0.062273	-0.06481	-0.054307	-0.071775	-0.058502	0.010193	-0.014906	0.024498	0.013755	0.00659	-0.023879	-0.023944	0.005805	-0.000943	-0.02473	-0.020983
-0.00478065	145	0.001735	0.035238	0.008375	0.016009	-0.006884	0.036044	0.046634	0.036897	-0.027295	0.052572	-0.013018	-0.020005	0.04296	-0.027583	-0.015361	-0.014327	-0.028664	-0.024411	-0.025923	-0.02747	0.03127	0.0313	-0.01093	0.03462	0.0512	0.0356	0.022	-0.0311	-0.0074	0.0043	-0.046	-0.0325	-0.061183	-0.0644	-0.052629	-0.075482	-0.054924	0.00947	-0.015872	0.025989	0.014156	0.005772	-0.02474	-0.023976	0.006686	-0.001218	-0.024675	-0.020328
-0.00474108	145.5	0.001513	0.036355	0.006335	0.015052	-0.007727	0.034963	0.049166	0.0363	-0.026621	0.051757	-0.012754	-0.020114	0.04286	-0.026818	-0.015515	-0.011958	-0.028117	-0.024108	-0.025186	-0.02794	0.03131	0.03125	-0.01108	0.03345	0.0496	0.0369	0.0231	-0.031	-0.0097	0.0049	-0.0472	-0.032	-0.060138	-0.062094	-0.051458	-0.076025	-0.051974	0.00897	-0.01641	0.027169	0.013708	0.004673	-0.025215	-0.024701	0.00608	-0.003588	-0.023742	-0.0198
-0.00476629	146	0.000483	0.037139	0.005541	0.015221	-0.008646	0.033984	0.048914	0.035604	-0.026328	0.051031	-0.012737	-0.020499	0.04303	-0.026561	-0.014921	-0.010773	-0.027309	-0.024685	-0.024478	-0.02847	0.03112	0.03139	-0.0101	0.03317	0.0479	0.0391	0.0228	-0.0305	-0.0097	0.0053	-0.0491	-0.0299	-0.059431	-0.06109	-0.050824	-0.076539	-0.049354	0.008642	-0.016747	0.028298	0.012595	0.002517	-0.025792	-0.026016	0.005264	-0.004847	-0.022968	-0.01951
-0.00488833	146.5	-0.000843	0.035924	0.00534	0.015948	-0.009773	0.034064	0.049303	0.035959	-0.026175	0.050355	-0.013384	-0.021693	0.042151	-0.026045	-0.01342	-0.010584	-0.026283	-0.023949	-0.024463	-0.02748	0.03053	0.0317	-0.00968	0.0327	0.0468	0.0387	0.0224	-0.0295	-0.0081	0.0056	-0.0499	-0.0281	-0.059454	-0.063455	-0.051235	-0.077833	-0.047291	0.008274	-0.017179	0.030032	0.011551	0.000632	-0.027512	-0.026622	0.004471	-0.005543	-0.022893	-0.018685
-0.00489535	147	-0.000378	0.034603	0.003803	0.016518	-0.009998	0.035265	0.051648	0.035985	-0.025854	0.050738	-0.013386	-0.023096	0.041655	-0.025267	-0.014539	-0.011545	-0.024445	-0.021293	-0.025699	-0.02542	0.02999	0.03187	-0.00966	0.03228	0.0465	0.0369	0.023	-0.0284	-0.0056	0.0061	-0.0496	-0.0276	-0.059934	-0.065564	-0.051943	-0.079371	-0.048422	0.008065	-0.017888	0.03219	0.010936	-5.1e-05	-0.029633	-0.026756	0.004457	-0.005829	-0.023218	-0.017091
-0.00482192	147.5	0.002353	0.034704	0.002771	0.016503	-0.010848	0.032419	0.051677	0.03556	-0.026516	0.049992	-0.011844	-0.020802	0.043041	-0.026065	-0.016598	-0.013221	-0.02357	-0.022616	-0.027474	-0.02399	0.03011	0.03194	-0.00866	0.0328	0.0466	0.0374	0.0239	-0.028	-0.0032	0.0067	-0.0492	-0.0273	-0.060838	-0.067566	-0.05299	-0.080345	-0.050186	0.008591	-0.019084	0.03392	0.011066	0.001668	-0.029798	-0.027812	0.006753	-0.005697	-0.022914	-0.014786
-0.00460604	148	0.006504	0.034677	0.003321	0.017191	-0.011009	0.034071	0.052475	0.035407	-0.027546	0.051724	-0.011512	-0.020405	0.043528	-0.026902	-0.017304	-0.015989	-0.0266	-0.021925	-0.029179	-0.02257	0.03005	0.03366	-0.00814	0.03301	0.0456	0.0388	0.0239	-0.0274	-0.0016	0.0073	-0.0487	-0.0258	-0.063154	-0.069494	-0.0553	-0.07774	-0.049046	0.009633	-0.020975	0.036328	0.012767	0.001996	-0.030299	-0.028601	0.008312	-0.00742	-0.022117	-0.014617
-0.00451442	148.5	0.009531	0.033826	0.003899	0.017169	-0.010623	0.033959	0.051581	0.035616	-0.027107	0.050891	-0.011525	-0.021347	0.043184	-0.028396	-0.017344	-0.017921	-0.026553	-0.023611	-0.029124	-0.02193	0.03012	0.03275	-0.00616	0.03031	0.0452	0.0392	0.0256	-0.0264	-0.0004	0.0073	-0.0456	-0.0253	-0.064338	-0.069784	-0.056426	-0.079	-0.04673	0.0111	-0.023206	0.038658	0.013672	0.002663	-0.030696	-0.029328	0.010059	-0.007872	-0.021879	-0.01438
-0.0044815	149	0.011033	0.033927	0.00276	0.016622	-0.009566	0.034869	0.051428	0.034651	-0.026857	0.051029	-0.012103	-0.0217	0.041514	-0.027896	-0.016508	-0.018404	-0.026663	-0.023244	-0.028421	-0.01946	0.03071	0.0313	-0.00546	0.03007	0.0453	0.0407	0.0252	-0.0265	-0.0026	0.0061	-0.0451	-0.0267	-0.064685	-0.068862	-0.056678	-0.083116	-0.043545	0.012441	-0.024735	0.0405	0.013943	0.002911	-0.031074	-0.029426	0.011184	-0.008175	-0.021704	-0.014122
-0.00416421	149.5	0.011594	0.035594	0.002588	0.016266	-0.008365	0.035947	0.050346	0.033618	-0.026861	0.050349	-0.012404	-0.021019	0.040374	-0.027162	-0.016933	-0.018496	-0.025891	-0.021537	-0.028304	-0.0169	0.03177	0.03005	-0.00451	0.02959	0.0442	0.0423	0.0251	-0.0261	-0.0014	0.0058	-0.0454	-0.0263	-0.065044	-0.067989	-0.055357	-0.081731	-0.039935	0.013209	-0.024788	0.041576	0.014006	0.00198	-0.031592	-0.02862	0.010904	-0.009448	-0.020967	-0.01399
[truncated: 16 more columns]

## Sheet: Fig 2d
	Acidic Astrocytes						Alkaline Astrocytes
	Single pulse			5@20HZ (Burst)			Single pulse			5@20HZ (Burst)
	BCECF (DF/F0)			BCECF (DF/F0)			BCECF (DF/F0)			BCECF (DF/F0)
No.Cells	3mA	32mA		3mA	32mA		3mA	32mA		3mA	32mA
1	-0.014	-0.03		-0.0175	-0.034		0.045	0.042		0.014	0.027
2	-0.034	-0.052		-0.128	-0.137		0.058	0.078		0.109	0.169
3	-0.035	-0.05		-0.129	-0.29		0.044	0.088		0.103	0.174
4	-0.022	-0.024		-0.071	-0.128		0.037	0.027		0.066	0.09
5	-0.042	-0.045		-0.09	-0.092		0.034	0.07		0.064	0.1
6	-0.05	-0.068		-0.087	-0.097		0.025	0.073		0.055	0.085
7	-0.042	-0.06		-0.009	-0.025		0.012	0.054		0.03	0.036
8	-0.02	-0.037		-0.074	-0.091		0.033	0.044		0.022	0.05
9	-0.022	-0.061		-0.045	-0.056		0.045	0.064		0.017	0.015
10	-0.056	-0.096		-0.017	-0.03		0.031	0.042		0.021	0.051
11	-0.043	-0.097		-0.018	-0.04		0.018	0.028		0.021	0.055
12	-0.045	-0.096		-0.069	-0.119		0.017	0.057		0.012	0.024
13	-0.082	-0.075		-0.073	-0.214		0.012	0.0008
14	-0.049	-0.19		-0.06	-0.076		0.024	0.045
15	-0.081	-0.113		-0.063	-0.101		0.035	0.076
16	-0.091	-0.145		-0.019	-0.058		0.029	0.041
17	-0.038	-0.058		-0.028	-0.032		0.012	0.026
18	-0.027	-0.048		-0.02	-0.048		0.04	0.055
19	-0.009	-0.018					0.035	0.053
20	-0.034	-0.04					0.047	0.065
21	-0.013	-0.042					0.02	0.025
22	-0.038	-0.026					0.03	0.04
23	-0.039	-0.025					0.014	0.038
24	-0.024	-0.053					0.033	0.045
25	-0.014	-0.026					0.027	0.063
26	-0.014	-0.054					0.021	0.04
27	-0.016	-0.028
28	-0.009	-0.021
29	-0.018	-0.031
30	-0.037	-0.081
31	-0.03	-0.192
32	-0.034	-0.068
33	-0.024	-0.125
34	-0.023	-0.108
35	-0.009	-0.034
36	-0.008	-0.037
37	-0.021	-0.028
38	-0.042	-0.089
39	-0.043	-0.028
40	-0.015	-0.02
41	-0.009	-0.017
42	-0.069	-0.076
43	-0.017	-0.042
44	-0.017	-0.034
45	-0.012	-0.026
46	-0.027	-0.125
47	-0.033	-0.086

## Sheet: Fig 3f
	[H+]i nM	[H+]i nM	[H+]i nM	[H+]i nM	[H+]i nM		[H+]i nM	[H+]i nM
No. Cells	ATP (1 mM)	(+ 50uMS0859)	(+ 100uMS0859)	(+DIDS)	In 0 HCO3-		ADP (200 uM)	In 0 HCO3-
1	90.6465	29.0448	-7.58333	3.9301	11.8101		24.5103	-26.0627
2	90.7704	20.6151	9.79231	13.6806	5.66481		41.5407	-16.5664
3	79.6516	26.8709	19.4212	6.83557	7.3273		17.1286	-6.11218
4	111.638	35.0288	17.6838	14.4511	3.89282		10.0866	2.51433
5	120.15	32.9304	7.40262	4.60218	4.20449		49.2247	13.394
6	82.8973	47.5347	10.0081	6.47112	3.49768		71.1459	22.962
7	130.57	38.3675	18.7368	7.73779	6.0921		39.6477	-8.87427
8	94.3753	22.8333	5.80764	6.70607	7.05393		60.0761	1.99178
9	102.158	43.7092	19.8003	1.16602	-8.27371		44.6955	4.33235
10	87.289	37.0918	11.0708	9.92949	8.56628		48.4512	5.10288
11	103.963	40.8263	12.8996	3.04079	9.11508		39.198	-14.1631
12	8.96932	4.43577	12.8916	2.62326	7.01047		46.8204	-16.2067
13	144.432	45.5705	16.8647	28.7285	6.48585		19.5426	-10.3586
14	78.8491	25.3209	19.9154	21.0459	11.0362		26.1791	-3.09026
15	41.3509	29.3096	12.8916	1.07499	-9.25918		37.0958	-6.13985
16	66.1827	27.3974	21.205	2.86978	5.88311		18.6771	8.29627
17	31.6229	15.6695	12.8916	8.34339	10.9427		10.6623	-13.7692
18	48.8048	28.7042	11.918	8.23534	9.44218		12.0389	4.1599
19	163.84	52.0358	15.0612	7.72676	8.16439		8.24334	-8.22396
20	151.392	41.7936	23.3478	12.5122	9.19754		7.95073	-4.47608
21	42.4223	22.7759	14.0398	20.8882	8.8848		21.033	3.56341
22	101.51	51.2564	-5.14715	27.7111	9.318		16.9882	-19.3102
23	45.9794	35.5124	12.0596	18.1477	7.14621		16.5389	11.0563
24	39.9996	20.9734	16.2326	14.4031	5.47119		10.5106	-4.85747
25	57.0424	34.7949	16.8647	14.746	6.08362		6.46725	2.52012
26	37.563	18.5767	17.73	46.7234	6.68455		10.0441	-6.51298
27	59.7227			16.8946	5.00176
28	45.5585				8.11976
29	80.7719				14.2901
30	79.5752				4.98354
31	15.5628				3.98119
32	115.077				5.75319
33	73.3847				13.3562
34	52.1774				8.5573
35	111.604
36	58.8432
37	64.0703
38	33.6372
39	35.131
40	144.111
41	33.6372
42	49.4849
43	33.6372
44	60.6521
45	68.9409
46	25.7567
47	42.9136
48	35.6983
49	42.2361
50	44.5045
51	35.131
52	47.6254
53	40.4098
54	48.7092
55	39.7308
56	61.8181
57	41.1871
58	33.9278
59	47.3496
60	56.5765
61	39.4504
62	27.8413
63	45.1687
64	39.0361
65	112.389
66	36.2333
67	56.3493
68	33.0671
69	79.5719
70	29.2684
71	19.7234
72	53.3212
73	66.3737
74	83.6172
75	91.751
76	58.3464
77	58.1565
78	122.879
79	121.906

## Sheet: Fig 3h
	ADP (200 uM)		ATP (200 uM)		ATP (1 mM)
	[H+]i nM	[H+]i nM	[H+]i nM	[H+]i nM	[H+]i nM	[H+]i nM
No.Cells	WT	NBCe-KO	WT	NBCe-KO	WT	NBCe-KO
1	17.2459	-2.2658	16.2349	0.532316	70.0162	4.76862
2	20.3967	3.97952	14.2016	6.87891	86.0048	13.5107
3	26.0505	2.42616	14.334	4.18784	112.389	14.3368
4	27.5842	0.614049	23.2589	3.82384	106.895	14.4239
5	16.2389	-3.29077	25.2415	3.83702	64.2549	6.51639
6	19.4418	-0.00605164	32.6956	5.82156	75.6214	21.258
7	22.4932	1.20272	14.9337	5.0154	98.0586	15.1525
8	22.11	-3.69322	20.0261	14.3367	90.3436	46.8694
9	26.044	-11.6472	12.6246	3.23157	110.612	9.71008
10	14.2848	-2.8523	20.1034	2.72128	58.4229	-6.59215
11	22.0608	5.91729	25.6936	5.11038	85.4492	14.2646
12	20.4349	-1.68678	18.5545	4.28241	78.6908	11.19
13	18.3539	-1.44727	19.2215	4.77106	72.8388	13.0611
14	20.6405	-3.06416	19.2215	-8.1167	83.2088	9.08364
15	10.6928	-1.27031	13.6931	-6.95987	27.8471	9.40904
16	8.4377	-5.12254	11.8937	-2.04004	24.3899	6.57662
17	10.3316	2.64386	13.6669	-6.14972	27.5559	10.8083
18	16.1434	1.60621	19.3789	-10.3152	42.0492	11.83
19	19.0295	-1.6205	23.46	-4.70559	41.1993	10.231
20	22.5217	-2.90578	25.9446	-5.90803	53.5815	12.8351
21	9.99929	-4.42047	12.1008	-8.25528	27.012	13.4186
22	12.4751	-2.32723	17.171	-9.24761	32.8077	5.28143
23	8.22776	1.08515	11.2737	-7.25684	22.9504	9.60289
24	16.055	-1.78272	19.0433	-6.02725	36.9834	8.9507
25	21.9249	-1.78166	27.2508	-6.01362	55.6606	9.19701
26	12.8609	-11.2353	16.0345	-6.01362	33.5416	18.429
27	13.4545	-9.30945	16.5403	5.21528	34.8355	7.03813
28		-5.57035		7.49542		14.1026
29		-8.18872		8.33358		2.98179
30		-12.1901		5.43025		19.7869
31		-10.2932		4.03725		16.8737
32		-8.78806		7.17128		5.18279
33		-9.55614		4.67956		20.6556
34		-14.5599		4.31149		17.9466
35		-18.2932		6.12369		12.6271
36		-8.15407		5.39519		11.0568
37		-8.42211		4.5494		11.9111
38		-8.42211		4.64456		11.9111
39		-6.00187				11.2929
40		-5.98235				13.3258
41		-5.3924				13.6957
42		-6.1733				9.53224
43		-4.87117				7.66635
44		-4.79649				16.913
45		-4.85305				7.33183
46		-5.23236				9.15821
47		-5.84278				10.3528
48		-5.7402				10.7174
49		-4.80541				10.0704
50		-4.72902				10.3839
51
52
53
54
55
56
57
58
59
60
61
62
63
64
65
66
67
68
69
70
71
72
73
74
75
76
77
78
79
80
81
82
83
84
85
86
87
88
89
90
91
92
93
94
95
96
97
98
99
100
101
102
103
104
105
106
107
108
109
110
111
112
113
114
115
116
117
118
119
120
121
122
123
124
125
126
127
128
129
130
131
132
133
134
135
136
137
138
139
140
141
142
143
144
145
146
147
148
149
150
151
152
153
154
155
156
157
158
159
160
161
162
163
164
165
166
167
168
169
170
171
172
173
174
175
176
177
178
179
180
181
182
183
184
185
186
187
188
189
190
191

## Sheet: Fig 5c
	Single pulse					5@20HZ (Burst)
	BCECF (DF/F0)					BCECF (DF/F0)
No.Cells	3mA	(+S0859)	32mA	(+S0859)		3mA	(+S0859)	32mA	(+S0859)	(+DIDS)
1	-0.06	-0.047	-0.03	0		-0.0175	-0.008	-0.034	0.008	-0.012
2	-0.055	-0.028	-0.052	-0.04			-0.005	-0.052	-0.01	0.009
3	-0.014	-0.049	-0.05	-0.09		-0.128	-0.012	-0.032	-0.015	-0.01
4	-0.034	0	-0.024	0		-0.129	0.01	-0.137	0	-0.018
5	-0.035	0	-0.045	0.003		-0.071	-0.038	-0.29	-0.062	-0.04
6	-0.022	-0.026	-0.068	-0.03		-0.09	-0.032	-0.128	-0.031	0
7	-0.042	0.025	-0.06	-0.032		-0.087	-0.018	-0.092	-0.021	0
8	-0.05	0	-0.037	-0.015		-0.019	0	-0.097	-0.017	0
9	-0.042	0	-0.061	-0.01		-0.028	-0.048	-0.018	-0.055
10	-0.02	-0.014	-0.096	0.025		-0.02	-0.09	-0.028	-0.02
11	-0.022	-0.008	-0.097	-0.017		-0.009	0	-0.058	0
12	-0.056	0	-0.096	0		-0.074	-0.06	-0.032	-0.085
13	-0.043	-0.022	-0.075	-0.053		-0.045	-0.037	-0.048	-0.038
14	-0.045	-0.021	-0.19	-0.026		-0.017	0	-0.025	0
15	-0.082	0.02	-0.113	0.021		-0.018	-0.015	-0.091	-0.025
16	-0.049		-0.145			-0.069		-0.056
17	-0.081		-0.058			-0.073		-0.03
18	-0.091		-0.048			-0.06		-0.04
19	-0.038		-0.018			-0.063		-0.119
20	-0.027		-0.04			-0.271		-0.214
21	-0.009		-0.042					-0.076
22	-0.034		-0.053					-0.101
23	-0.013		-0.026
24	-0.038		-0.025
25	-0.039		-0.026
26	-0.024		-0.054
27	-0.014		-0.028
28	-0.014		-0.021
29	-0.016		-0.031
30	-0.009		-0.081
31	-0.018		-0.192
32	-0.045		-0.068
33	-0.037		-0.125
34	-0.03		-0.108
35	-0.034		-0.047
36	-0.01		-0.034
37	-0.024		-0.037
38	-0.023		-0.028
39	-0.009		-0.089
40	-0.008		-0.028
41	-0.021		-0.02
42	-0.042		-0.017
43	-0.043		-0.076
44	-0.015		-0.042
45	-0.009		-0.034
46	-0.069		-0.026
47	-0.017		-0.125
48	-0.017		-0.086
49	-0.012
50	-0.068
51	-0.027
52	-0.033

## Sheet: Fig 5e
	Single pulse					5@20HZ (Burst)
	BCECF (DF/F0)					BCECF (DF/F0)
No.Cells	3mA	(+S0859)	32mA	(+S0859)		3mA	(+S0859)	32mA	(+S0859)
1	0.04	0.025	0.055	0.023		0.109	0.06	0.169	0.063
2	0.035	0	0.053	0.04		0.103	0.04	0.174	0.077
3	0.047	0.03	0.065	0.04		0.066	0.044	0.09	0.04
4	0.02	0.02	0.025	0.02		0.064	0.03	0.1	0.034
5	0.03	0	0.04	0.027		0.055	0.01	0.085	-0.02

## Sheet: Fig 6b
No.Cells	[H+]i nM	[H+]i nM	[H+]i nM		Ca2+ --Rhod-2(DF/F0)
	ATP (1mM)	(+PPADS 100 uM)	Washout		ATP (1mM)	(+PPADS 100 uM)	Washout
1	21.5175	5.45877	22.2046		0.0974746	0.0185165	0.0721191
2	63.4721	-13.0004	67.0597		0.0849856	0.0169867	0.0685696
3	37.5494	-4.79904	24.2673		0.104966	0.0284944	0.0653232
4	32.1237	-4.55586	25.1606		0.113595	0.0208158	0.0883316
5	51.8972	2.34496	42.6984		0.101548	0.0120687	0.0576014
6	30.0352	6.04816	20.8966		0.0993411	0.012574	0.0642973
7	30.0352	6.04816	20.8966		0.0974075	0.0113532	0.0622784
8	25.8009	5.97788	19.6501		0.112799	0.0210584	0.0783385
9	16.5779	2.10201	13.7155		0.146128	0.00831346	0.107078
10	25.8433	3.27443	22.0845		0.118113	0.0574467	0.0823356
11	50.1558	15.7752	50.9169		0.112182	0.0443395	0.0817452
12	29.9165	11.9623	29.5998		0.137711	0.0247895	0.0989848
13	29.3593	3.91869	24.7444		0.0988008	0.0301192	0.0702132
14	115.317	18.4027	86.2861		0.115059	0.0108658	0.0775
15	23.5002	7.58812	31.7837		0.10655	0.0256333	0.0835863
16	73.0859	12.9432	96.8747		0.135381	0.0222939	0.0842491
17	96.2923	17.0527	90.9176		0.147382	0.0110688	0.080414
18	135.43	18.4626	130.317		0.11713	0.026096	0.0802154
19	42.5841	16.4205	58.7733		0.110166	0.0363734	0.0609501
20	55.1157	14.1208	64.9812		0.0844534	0.0318842	0.0480945
21	55.6924	13.872	51.7166		0.103755	0.0294989	0.048323
22	86.8099	24.2205	111.152		0.107461	0.0211834	0.044319
23	64.8412	9.27411	65.8826		0.125578	0.00197651	0.0819764
24	48.067	11.0056	60.0494		0.071637	0.00329895	0.0373709
25	28.0597	8.08792	35.5549		0.121476	0.00494035	0.0553051
26	32.0445	6.79368	42.4912		0.0951763	0.00566645	0.0258204
27	55.876	13.5293	64.6509		0.089527	0.00241636	0.0182837
28	61.0687	14.9303	68.4601		0.074934	0.0045729	0.0497179
29	66.1631	16.35	45.1049		0.143687	0.0612051	0.0592734
30	64.2333	13.0914	44.7484		0.0739416	0.0154119	0.0423847
31	75.2005	13.5853	46.3934		0.164683	0.0181512	0.0868834
32	46.7071	11.4933	36.0663		0.138892	0.0429849	0.106862
33	43.5333	10.4045	39.4247		0.070728	0.0201904	0.0572707
34	45.7414	11.0658	83.0927		0.0814204	0.016088	0.0832807
35	70.8402	9.36158	44.2507		0.055043	0.0107772	0.043064
36	81.8248	15.4458	62.1009		0.155979	0.0128191	0.0821809
37	68.1247	12.2757	49.0057		0.10073	0.0378207	0.0550033
38	43.996	14.9271	27.8902		0.109018	0.020848	0.0325139
39	57.3394	13.1639	45.9003		0.0819747	0.0196382	0.0348261

[truncated: 19 more sheets: Fig 6g, Fig 6h, Fig 7e, Fig 7f, Fig 7g, SI Fig 1a, SI Fig 1b, SI Fig 1c, SI Fig 1d, SI Fig 2f, SI Fig 2g, SI Fig 3b, SI Fig 3d, SI Fig 3f, SI Fig 4b, SI Fig 4d, SI Fig 4f, SI Fig 4h, SI Fig 5a]
